# Supplementary material for: Prevalence and transmission of the most relevant zoonotic and vector-borne pathogens in the Yucatan peninsula: A review
Source: PLoS Negl Trop Dis. 2024 Jul 3;18(7):e0012286. doi: 10.1371/journal.pntd.0012286 (PMC11251636; doi:10.1371/journal.pntd.0012286)
Supplement: S1 Table — The following information is included: year and type of publication, name of the journal, social sectors considered in the study (e.g. general population, government, and health and research sectors); date, location (geographical coordinates if available), and site where the sampling was conducted; land use, pathogen, vectors and hosts or reservoirs identified, sample size, prevalence, and diagnostic method were also included when available. (XLSX) [file pntd.0012286.s001.xlsx]

## Sheet: Global_search
Table S1. Information recorded from the revision of 165 bibliographic sources on vector-borne and zoonotic pathogens in the Yucatan peninsula. The folowing information is included: year and type of publication, name of the journal, social sectors considered in the study (e.g. general population, government, and health and research sectors); date, location (geographical coordinates if available), …
land use, pathogen, vectors and hosts or reservoirs identified, sample size, prevalence, and diagnostic method were also included when available.
Bibliography	Author	Year	Publication type	Journal	Sampling date	Locality	State	Geographic location	Study organism	Organism group	Site	Habitat	Land use associated	Zoonotic disease	Zoonotic pathogen of interest	Pathogen group	Sample size	Prevalence	Diagnostic method	Social participation	Institutions involved
Baak-Baak CM, Cigarroa-Toledo N, Arana-Guardia R, Chi Chim WA, Chan Orilla JA, Machain-Williams C, Torres-Chable OM, Ortega-Morales AI, Moo-Llanes DA, Elizondo-Quiroga A, García-Rejón JE. Mosquito fauna associated with Aedes aegypti (Diptera: Culicidae) in Yucatan State of southeastern México, and checklist with new records. Florida entomologist. 2016 Dec 1:703-9. doi.org, 10.1653, 024.099.0420	Baak-Baak CM	2016	Research article	Florida Entomologist	Jul 2014 to Dec 2015	NI	Yucatan	20.9678°N, 89.6217°W	Mosquitoes	Mosquitoes	urban	domestic	housing	Dengue, chikungunya	arboviruses	Arbovirus	8218 mosquitoes	NA	Stereomicroscopes and taxonomic keys were used to identify species	National and researche centre	Laboratorio de Arbovirología, Centro de Investigaciones Regionales "Dr. Hideyo Noguchi", UADY, Merida, Yucatan, Mexico
Lopez-Apodaca LI, Zarza H, Zamudio-Moreno E, Nuñez-Avellaneda D, Baak-Baak CM, Reyes-Solis GD, Oswaldo Margarito TC, Peláez-Ballestas I, Roiz D, Suzán G, Roche B. Molecular survey of Zika virus in the animal-human interface in traditional farming. Frontiers in Veterinary Science. 2022 Nov 25;9:1057686. https:, , doi.org, 10.3389, fvets.2022.1057686	López-Apodaca	2022	Research article	Frontiers in Veterinary Science	rainy season (May-October) and the dry season (January April) of 2016	Maxcanú & Xkalakdzonot	Yucatan	NI	Mosquitoes (Ae. aegypti and Cx. quinquefasciatus), humans & backyard animals (pigs: Sus scrofa domestica, broilers: Gallus gallus, turkeys: Meleagris gallopavo)	Mosquitoes, humans & backyard animals	rural	domestic, peridomestic	housing, farming	Zika	ZIKV	Arbovirus	111 Aedes aegypti, 270 Culex quinquefasciatus, 403 humans, 141 Sus scrofa, 555 Gallus gallus, 59 Meleagris gallopavo	Positive for ZIKV: 4.5% (18/403) humans, 7.09% (10/32) pigs, 10.8% (12/111). Positive for arbovirus: Aedes aegypti, 11.5% (31/270) Culex quinquefasciatus.	qRT-PCR	National and researche center, foreign university	Laboratory of Arbovirology, Regional Research Center Dr. Hideyo Noguchi, UADY, Yucatan. Department of Environmental Sciences, UAM, Mexico- Direction Adjunt of Technological Development, Liaison and Innovation-National Science and Technology Council, Mexico City. Laboratory of Tropical and Vector-Borne Diseases DACA-UJAT, Juarez Autonomous University of Tabasco, Villahermosa, Mexico. Rheumatology …
Williams, C. I. M., & de Yucatan, A. ISID Grant Report.	Williams	2015	Research article	International for Infectious Diseases	NI	Merida	Yucatan	NI	Mus musculus y Rattus rattus	rodents	rural	housing	dwelling	viral illness	Arbovirius de las Familias Flaviviridae, Bunyaviridae y Togaviridae	Arbovirus	195 rodents		Serologic IgG test, Plaque reduction neutralization test, PCR	National research center	Centro de Investigaciones Regionales “Dr. Hideyo Noguchi
Gómez-Carro S, Méndez-Domínguez N, Mendez-Galván JF. Dengue seropositivity in a randomly selected sample from Yucatan analyzed in the context of dengue cases reported between 1996 and 2006. J Epidemiol Res. 2017;3(1):23-7. dx.doi.org, 10.5430, jer.v3n1p23	Gómez-Carro S	2017	Research article	Journal of Epidemiological Research	ten-year-period elapsed between 1996 and 2006	Progreso, Uman, Chemax, Hunucma, Tizimin and Merida	Yucatan	NI	virus	humans	rural, urban	domestic	housing	Dengue virus (Denv)	arbovirus	Arbovirus	352 for 1996 and 368 for 2006.	60% (211/352) in 1996, 82% (300/382) in 2006	IgG	National and researche centre	Hospital General “Dr. Agustín O’Horán”, Merida, México. Centro de Investigación y de Estudios Avanzados del IPN, Departamento de Ecología Humana, Merida, México. Hospital Infantil de México Federico Gómez, México City
Baak-Baak CM, Moo-Llanes DA, Cigarroa–Toledo N, Puerto FI, Machain-Williams C, Reyes-Solis G, Nakazawa YJ, Ulloa-Garcia A, Garcia-Rejon JE. Ecological niche model for predicting distribution of disease-vector mosquitoes in Yucatan State, México. Journal of medical entomology. 2017 Jul 1;54(4):854-61. doi: 10.1093, jme, tjw243	Baak-Baak CM	2017	Research article	Journal of Medical Entomology	March 2010 and September 2014	Merida	Yucatan	NI	Mosquitoes	Mosquitoes	urban	domestic	housing	dengue, yellow fever, chikungunya, and Zika	flavivirus	Arbovirus	1,530 mosquitoes	NA	Species identification was performed usingstereomicroscopes and published keys	National and researche centre	Centro de Investigaciones Regionales Dr. Hideyo Noguchi, Laboratorio de Arbovirologıa, UADY, Yucatan, México. Centro Regional de Investigacion en Salud Publica, Instituto Nacional de Salud Publica.
Hernández–Rodríguez, J. L., Perez-Pacheco, R., Vásquez-López, A., Mejenes–Hernández, M. C., Granados–Echegoyen, C. A., Arcos-Cordova, I. D. R., ... & Huerta, H. (2020). Asian Tiger Mosquito in Yucatan Peninsula: First Record of Aedes (Stegomyia) albopictus (Diptera: Culicidae) in Campeche, Mexico. Journal of Medical Entomology, 57(6), 2022-2024.	Hernández–Rodríguez	2020	Brief comunication	Journal of Medical Entomology	Enero 2019 - febrero 2020	Campeche, Escárcega, Hecelchakán, Tenabo y Calkíni	Campeche	Campeche: 19°49′36.7″N, 90°32′20.3″W Escárcega: 18°36′46.2″N, 90°43′42.4″W Hecelchakán: 20°08′40.1″N, 90°11′13.3″W Tenabo: 19°57′16.5″N, 90°20′47.0″W Calkíni: 20°26′56.4″N, 90°01′35.4″W	Mosquito tigre asiático (Aedes albopictus)	vectors	rural, urban	Peridoméstico	dwelling	Dengue Fiebre Amarilla Chikungunya Zika Virus del Nilo Occidental Encefalitis Equina Venezolana	Arbovirus	Arbovirus	11326	2.6% (294, 11,326) presencia de mosquito	Colección con ovistrips Determinación taxonómica con microscopio estereoscópico y claves de Mexican Mosquitoes	Sector salud y centros de investigaci{on y universidades nacionales	Laboratorio Estatal de Entomología Médica, Secretaria de Salud de Camp., Centro de investigaci{on de Oaxaca, UAC-CONAHCYT, INDRE, UADY
Contreras-Perera YJ, Briceño-Mendez M, Flores-Suárez AE, Manrique-Saide P, Palacio-Vargas JA, Huerta-Jimenez H, Martin-Park A. New record of Aedes albopictus in a suburban area of Merida, Yucatan, Mexico. Journal of the American Mosquito Control Association. 2019 Sep 1;35(3):210-3. doi.org, 10.2987, 18-6797.1	Contreras-Perera YJ	2019	Scientific Note	Journal of the American Mosquito Control Association	15- 19 October 2018	San Pedro Nohpat (Kanasín)	Yucatan	20.951514 N, −89.564964 W	Aedes albopictus	Mosquitoes	rural	domestic	housing	Dengue	DENV	Arbovirus	259	NI	NA	National and researche centre	Collaborative Unit for Entomological Bioassays (UCBE), Departamento de Zoología, Campus de Ciencias Biológicas y Agropecuarias, UADY, Merida, Yucatan. El Colegio de la Frontera Sur, San Cristóbal de Las Casas, Chiapa, Mexico. Universidad Autónoma de Nuevo León, Mexico. Servicios de Salud de Yucatan, Mexico. Instituto de Diagnóstico y Referencia Epidemiológicos (InDRE), Secretaría de Salud, Ciudad…
Garcia-Rejon JE, Tzuc-Dzul JC, Lopez-Carrillo KY, Cigarroa-Toledo N, Cetina-Trejo RC, Chi-Chim WA, Talavera-Aguilar LG, Lopez-Apodaca LI, Baak-Baak CM. Mosquito fauna in the mangroves of Yucatan, Mexico, and identification of Alphavirus RNA. Journal of the American Mosquito Control Association. 2023 Jun 1;39(2):134-7. doi.org, 10.2987, 22-7102	Garcia-Rejon JE	2023	Scientific Note	Journal of the American Mosquito Control Association	June to November 2019, January and February 2020, and August 2021,	Sisal, Telchac Puerto, Chicxulub puerto, Dzilam de Bravo, San Crisanto y Progreso	Yucatan	20.02''N, 908230 32.4700W), (2189033.2400N, 9082050.5100W), (21820017.0100N, 8981601.95900W), 21 81 7 038.26 00N, 89 83 5 0 43.079 00W), (218230 (218230 29.0800N, 888530 30.82900W), (218210 5.6100N, 898100 50.5800W), (218160 51.7400N, 898380 28.49900W).	Aedes taeniorhynchus, Anopheles crucians, Ae. taeniorhynchus, An. pseudopunctipennis, and An. crucians	Mosquitoes	urban	domestic	housing	Dengue (DENV) and chikungunya (CHIKV), ZIKA	Alphavirus	Arbovirus	3,167 female mosquitoes, 210 pools	Alphavirus RNA was found in pools of Aedes taeniorhynchus 1.4% (n = 3 pools/210), An. crucians s.s. 0.5% (n = 1/210), and An. pseudopunctipennis Theobald 0.5% (n = 1/210). NEGATIVE for DENV and CHIKV	PCR	National and researche centre	Laboratorio de Arbovirología Y Laboratorio de Biología Celular, Centro de Investigaciones Regionales Dr. Hideyo Noguchi, UADY, México.
Ortega-Morales, A. I., Bond, G., Méndez-López, R., Garza-Hernández, J. A., Hernández-Triana, L. M., & Casas-Martínez, M. (2018). First record of invasive mosquito Aedes albopictus in Tabasco and Yucatan, Mexico. Journal of the American Mosquito Control Association, 34(2), 120-123.	Ortega-Morales	2018	Scientific comunication	Journal of the American Mosquito Control Association		Cancún, Felipe Carrillo Puerto, Tulum, Tizimin	Yucatan Peninsula	Cancún 20°08'33'' _x0002_-86°52'49'' Felipe Carrillo Puerto 20°04'35'' 87°37'05'' Tulum 20°12'25'' -87°28'08''; Tizimin 21°30'51'' -87°41'58''	Mosco Aedes albopictus	vectors	rural, urban	peridomestic	dwelling, tourism	Virus infections	DENV, CHIKV y ZIKV	Arbovirus	NI	NI	Colecta e identificación morfológica	Universidad nacional e internacional	Univ. Torreón-Coahuila, Instituto Nacional de Salud Pública, Tapachula-Chiapas; Instituto de Ciencias Biomédicas, Uni Aut Ciudad Juar-Chih; Depto of Virology, Wildlife Zoonoses and Vector Borne Diseases UK
Baak-Baak CM, Cigarroa-Toledo N, Cruz-Escalona GA, Machain-Williams C, Rubi-Castellanos R, Torres-Chable OM, Torres-Zapata R, Garcia-Rejon JE. Human blood as the only source of Aedes aegypti in churches from Merida, Yucatan, Mexico. Journal of Vector Borne Diseases. 2018 Jan 1;55(1):58-62. 10.4103, 0972-9062.234628	Baak-Baak CM	2018	Research article	Journal of Vector Borne Diseases	September 2015 to December 2016	San Jose Tecoh, Bojorquez, and Vergel III in Merida	Yucatan	20°55’8.76”N, 89°37’29.86”W; 20°58’32.89”N, 89°39’0.44”W; 20°57’15.38”N, 89°34’43.8”W	Aedes aegypti	Mosquitoes	urban	domestic	housing	dengue fever	flavivirus	Arbovirus	1380, female Aedes aegypti	NA	PCR	National and researche centre, foreign university	Laboratorio de Arbovirologia Y Laboratorio de Genetica, Centro de Investigaciones Regionales “Dr Hideyo Noguchi”, UADY, Merida, Yucatan, Mexico. Laboratorio de Enfermedades Tropicales y Transmitidas por Vector, Universidad Juarez Autonoma de Tabasco, Villahermosa, Tabasco, Mexico. Laboratorio de Entomologia y Artropodos, Universidad Autónoma de Nuevo Leon, Nuevo Leon, Mexico
Abella‐Medrano CA, Roiz D, Islas CG, Salazar‐Juárez CL, Ojeda‐Flores R. Assemblage variation of mosquitoes (Diptera: Culicidae) in different land use and activity periods within a lowland tropical forest matrix in Campeche, Mexico. Journal of Vector Ecology. 2020 Dec;45(2):188-96. doi.org, 10.1111, jvec.12389	Abella‐Medrano CA	2020	Research article	Journal of Vector Ecology	30 July to 9 August 2018	Santa Lucia ranch (Palizada)	Campeche	NI	Mosquitoes	Mosquitoes	ecotone, sylvatic	ecotone, sylvatic	housing, agriuclture	NA	arboviruses	Arbovirus	6110	NA	observation of taxonomic characteristics	National and researche centre, foreign university	Facultad de Medicina Veterinaria y Zootecnia, UNAM, Ciudad de México. MIVEGEC, University Montpellier, IRD, Montpellier, France.
Chaves, A., Sotomayor-Bonilla, J., Monge, O., Ramírez, A., Galindo, F., Sarmiento-Silva, R. E., ... & Suzán, G. (2016). West Nile virus in resident birds from Yucatan, Mexico. Journal of Wildlife Diseases, 52(1), 159-163.	Chaves	2016	Brief comunication	Journal of Wildlife Diseases	Mar-sep. de 2012 (secas y rainy)	17 unidades de paisaje inlcuyendo Ranchos y la reserva El Zapotal en Tizimin	Yucatan	NI	Aves residentes	bird	sylvatic, ecotone	10 conserved sites, 16 not conserved sites (border, grassland, crop, acahual (old brushy fields), tolxe (native vegetation strips of variable lengths on both sides of, e.g., a road, river, cultivated field), grass grown for hay, and corral)	forest, livestock, agriculture	West Nile Virus	Flavivirus (WNV)	Arbovirus	104 aves (6 órdenes, 35 especies)	13.5% total (27% Passeriformes, 6% Columbiformes y 33%Piciformes)	PCR	Universidades nacional e internacional, asociación civil	Universidad de Costa Rica, UNAM, Asociación Mexicana de Medicina de la Conservación, Kalaan-Kab AC,
Cigarroa-Toledo, N., Talavera-Aguilar, L. G., Baak-Baak, C. M., García-Rejón, J. E., Hernandez-Betancourt, S., Blitvich, B. J., & Machain-Williams, C. (2016). Serologic evidence of flavivirus infections in peridomestic rodents in Merida, Mexico. Journal of Wildlife Diseases, 52(1), 168-172.	Cigarroa-Toledo	2016	Brief comunication	Journal of Wildlife Diseases	oct 2011 - sept 2012	Merida	Yucatan	NI	Mus musculus y Rattus rattus	rodents	urban	peridomestic	dwelling	NI	Flavivirus	Arbovirus	161 (86 Mus musculus y 75 Rattus rattus	64% R. rattus y 15.1% M. musculus	Serum assayed by plaque reduction neutralization test (PRNT)	Universidades nacional y extranjera	Centro de Investigaciones Regionales Dr. Hideyo Noguchi de la UADY, Fac. de Medicina UNAM, Depto de microbiología y medicinia preventiva de Univ. IOWA
Villegas-Chim J, Gómez-Dantés H, Pavía-Ruz N, Vera-Gamboa L, Rafful-Ceballos MJ, Ramos-Valencia JE, Manrique-Saide P. Arboviruses in Yucatan, Mexico: anthropological challenges, multi-disciplinary views and practical approaches. InLocating Zika 2019 Dec 6 (pp. 152-167). Routledge. https:, , doi.org, 10.4324, 9780429456558-7	Villegas-Chim	2019	Book chapter	Locating Zika	NA	NA	Yucatan	NI	NA	NA	NA	NA	NA	arbovirus	arboviruses	Arbovirus	NA	NA	NA	NI	NI
Zaidi MB, Garcia-Cordero J, Rivero-Gomez R, Corzo-Gomez J, González y Almeida ME, Bonilla-Moreno R, Bustos-Arriaga J, Villegas-Sepulveda N, Flores-Romo L, Cedillo-Barron L. Competitive suppression of dengue virus replication occurs in chikungunya and dengue co-infected Mexican infants. Parasites & vectors. 2018 Dec;11:1-1. https:, , doi.org, 10.1186, s13071-018-2942-1	Zaidi	2018	Research article	Parasites and Vectors	2015-09-01	Merida	Yucatan	NI	human patients	humans	urban	domestic	housing	Dengue, Chikungunya	DENV and CHIKV	Arbovirus	24 patients	38% (9/24) presented co-infection of DENV and CHIKV, 8% (2/24) DENV only infections, 17% (4/24) only infections	RT-PCR; IgG, IgM, Cultive, sequencing	National and researche centre	CINVESTAV-IPN
Bisanzio D, Dzul-Manzanilla F, Gomez-Dantés H, Pavia-Ruz N, Hladish TJ, Lenhart A, Palacio-Vargas J, Gonzalez Roldan JF, Correa-Morales F, Sánchez-Tejeda G, Kuri Morales P. Spatio-temporal coherence of dengue, chikungunya and Zika outbreaks in Merida, Mexico. PLoS neglected tropical diseases. 2018 Mar 15;12(3):e0006298. doi.org, 10.1371, journal.pntd.0006298	Bisanzio D	2018	Research article	PLoS Neglected Tropical Diseases	during the years 2008–2015	Merida	Yucatan	NI	Aedes aegypti	Human patients	urban	domestic	housing	Dengue (DENV) and chikungunya (CHIKV), ZIKA	flavivirus	Arbovirus	1,666 residents aged 1–60 humans	NI	IgG	National and researche centre, foreign university	RTI International, Washington, DC, United States of America, Centre for Tropical Diseases, Sacro Cuore-Don Calabria Hospital, Negrar, Verona, Italy. Centro Nacional de Programas Preventivos y Control de Enfermedades (CENAPRECE) Secretaría de Salud Mexico, Mexico City, Mexico. Health Systems Research Center, National Institute of Public Health, Cuernavaca, Mexico. Centro de Investigaciones Regiona…
Pavía-Ruz N, Barrera-Fuentes GA, Villanueva-Jorge S, Che-Mendoza A, Campuzano-Rincón JC, Manrique-Saide P, Rojas DP, Vazquez-Prokopec GM, Halloran ME, Longini IM, Gómez-Dantés H. Dengue seroprevalence in a cohort of schoolchildren and their siblings in Yucatan, Mexico (2015-2016). PLoS neglected tropical diseases. 2018 Nov 21;12(11):e0006748. https:, , doi.org, 10.1371, journal.pntd.0006748	Pavía-Ruz N	2018	Research article	PLoS Neglected Tropical Diseases	2015 and 2016	Merida, Progreso, Ticul	Yucatan	NI	human	humans	urban	domestic	housing	Dengue	DENV	Arbovirus	1301 blood samples in 2015, 1571 blood samples in 2016. 2872 total samples	overall seroprevalence of 0 to 15 years old was 46.8 (CI 95% 44.1–49.6).	IgG	National and researche centre, foreign university	Centro de Investigaciones Regionales “Dr. Hideyo Noguchi”, UADY, Merida, Mexico. Laboratorio Estatal de Salud Publica y Referencia Epidemiologica, Servicios de Salud de Yucatan, Merida, Yucatan, Mexico. Centro de Investigacion en Salud Poblacional, Instituto Nacional de Salud Publica, Cuernavaca, Morelos, Mexico. Department of Biostatistics, University of Florida, Gainesville, Florida, USA, Cente…
Kirstein OD, Ayora-Talavera G, Koyoc-Cardeña E, Chan Espinoza D, Che-Mendoza A, Cohuo-Rodriguez A, Granja-Pérez P, Puerta-Guardo H, Pavia-Ruz N, Dunbar MW, Manrique-Saide P, & Vazquez-Prokopec GM. Natural arbovirus infection rate and detectability of indoor female Aedes aegypti from Merida, Yucatan, Mexico. PLOS Neglected Tropical Diseases. (2021) 15(1), e0008972. https:, , doi.org, 10.1371, jour…	Kirstein OD	2021	Research article	PLoS Neglected Tropical Diseases	2016-2017	Merida	Yucatan	NI	Aedes aegypti	Mosquitoes	urban	domestic	housing	arbovirus	Flavivirus	Arbovirus	2,161 (females)	7.7% of them were positive to any ABV. Most infections were CHIKV (77.7%), followed by DENV (11.4%) and ZIKV (9.0%).	RT-PCR	National and researche center, foreign university	Department of Environmental Sciences, Emory University, Atlanta, Georgia, USA, Laboratorio de Virologıa, Laboratorio de Hematologıa y Unidad Colaborativa de Bioensayos Entomologicos, Centro de Investigaciones Regionales “Dr. Hideyo Noguchi”, UADY, Merida, Yucatan, Mexico. Laboratorio Estatal de Salud Publica, Servicios de Salud de Yucatan, Merida, Yucatan, Mexico.
Flores-Ferrer, A., Suzán, G., Waleckx, E., & Gourbière, S. (2023). Assessing the risk of West Nile Virus seasonal outbreaks and its vector control in an urbanizing bird community: An integrative R0-modelling study in the city of Merida, Mexico. PLOS Neglected Tropical Diseases, 17(5), e0011340.	Flores-Ferrer	2023	Research article	PLOS Neglected Tropical Diseases	NI	Merida	Yucatan	NI	Culex quinquefasciatus, y Q. mexicanus	vectors	urban	Peridoméstico	Vivienda	Virus del Nilo occidental	WNV	Arbovirus	NA	NA	Modelación	Universidades nacional y extranjera	Facultad de Medicina Veterinaria y Zootecnia UNAM; International Joint Laboratory ELDORADO, IRD, UNAM; Universite´ de Montpellier; Centro de Investigaciones Regionales ‘Dr. Hideyo Noguchi; University of Sussex UK
Méndez-Domínguez N, Achach-Medina K, Morales-Gual YM, Gómez-Carro S. Dengue, presentación inusual en un lactante. Reporte de un caso. Revista chilena de pediatría. 2016 Jul 1. https:, , doi.org, 10.1016, j.rchipe.2016.05.011	Méndez-Domínguez	2017	Case report	Revista Chilena de Pediatría	2015	NA	Yucatan	NI	human	Human patient	urban	urban	housing	dengue fever	DENV	Arbovirus	1	100	RT-PCR, IgG	National and researche centre	Departamento de Ecología Humana, Centro de Investigación y de Estudios Avanzados del IPN, Merida, Yucatan, México. Hospital General Dr. Agustín O’Horán, Merida, Yucatan, México. Escuela de Medicina, Universidad Marista de Merida, Yucatan, México			Dogs 16 (22.7) 19 (26.3) 7 (20.0) 13.6% 24 (68.5)
Baak-Baak CM, Cigarroa-Toledo N, Pech-May A, Cruz-Escalona GA, Cetina-Trejo RC, Tzuc-Dzul JC, Talavera-Aguilar LG, Flores-Ruiz S, Machain-Williams C, Torres-Chable OM, Blitvich BJ. Entomological and virological surveillance for dengue virus in churches in Merida, Mexico. Revista do Instituto de Medicina Tropical de São Paulo. 2019 Feb 14;61:e9.c http:, , doi.org, 10.1590, S1678-9946201961009	Baak-Baak CM	2019	Research article	Revista do Instituto de Medicina Tropical de São Paulo	November 2015 to October 2016	Merida	Yucatan	NI	Aedes aegypti (6,051), Culex quinquefasciatus Say (3,018), Culex nigripalpus Theobald (1,894), Culex thriambus Dyar (26), and Culex interrogator Dyar and Aedes agypti Knab (8).	Mosquitoes	urban	peridomestic	housing	Dengue	DENV	Arbovirus	10997 mosquitoes, 166 pools of adult females mosquitoes	1.2% positive for DENV (2, 166 pools)	RNA by RT-PCR and Sanger sequencing	National and researche center, foreign university	UADY, Centro de Investigaciones Regionales Dr. Hideyo Noguchi, Merida, Yucatan, México. Instituto Nacional de Medicina Tropical, Puerto Iguazú, Misiones, Argentina. Universidad Juárez Autónoma de Tabasco, Laboratorio de Enfermedades Tropicales y Transmitidas por Vector, Villahermosa, Tabasco, México. Iowa State University, College of Veterinary Medicine, USA. Hospital Infantil de México Federico …
Peniche-Lara G, Ruiz-Pina HA, Reyes-Novelo E, Dzul-Rosado K, Zavala-Castro J. Infection by Rickettsia felis in opossums (Didelphis sp.) from Yucatan, Mexico. Revista do Instituto de Medicina Tropical de São Paulo. 2016 Apr 8;58. dx.doi.org/10.1590/S1678-9946201658032	Peniche-Lara G	2016	Research article	Revista do Instituto de Medicina Tropical de São Paulo	Kikil, Cholul (July to November 2005), Dzidzilche, Dzitya, Molas (July to December 2011), and Buctzotz (July to December 2012)	Kikil, Cholul, Dzidzilche, Dzitya, Molas and Buctzotz	Yucatan	21°11'32.47"N, 88°10'6.17"W; 21°3'1.96"N, 89°40'39.30"W; 21°2'24.98"N, 89°33'19.31"W; 20°49'0.15"N, 89°37'52.78"W; 21°12'8.17"N, 88°47'36.23"W; 21°9'8.75"N, 89°41'24.39"W	Opossums (Didelphis virginiana an Didelphis marsupialis)	Opossums	sylvatic	peridomestic, sylvatic	housing	Flea-borne spotted fever	Rickettsia felis	Arbovirus	87 opossums (86 Didelphis virginiana and 1 Didelphis marsupialis)	28 were found to be infected (32.1%) from five out of the six studied localities of Yucatan.	PCR	Natitonal and researche centre	Universidad Autónoma de Yucatan, Facultad de Medicina, Centro de Investigaciones Regionales "Dr. Hideyo Noguchi"
Baak-Baak CM, Cigarroa-Toledo N, Torres-Chablé OM, Arana-Guardía R, Puerto FI, Machain-Williams C, García-Rejón JE. New records of ectoparasites Echinolaelaps echidninus and Polyplax spinulosa on rodents with serological evidence of flavivirus infections at Merida, Yucatan, México. Southwestern Entomologist. 2016 Mar;41(1):75-85. doi.org, 10.3958, 059.041.0109	Baak-Baak CM	2016	Research article	Southwestern Entomologist	October 2011 to September 2012	Merida	Yucatan	NI	Rodents: Mus musculus and Rattus rattus; ectoparasites: mites Echinolaelaps echidninus (Berlese), and louse, Polyplax spinulosa (Burmeister)	ectoparqasites	urban	domestic, peridomestic	housing	dengue (DENV-4), West Nile, Modoc, Apoi, and yellow fever viruses	flavivirus	Arbovirus	161 rodents: Mus musculus (86) and Rattus rattus (75). 12 mice were considered because of the ectoparasites obtained from them. Mites Echinolaelaps echidninus (Berlese) (n = 27), louse: Polyplax spinulosa (Burmeister) (n = 2)	25% (3/12) considered Rattus rattus were positive for yellow fever, Modoc, and Apoi viruses and had ectoparasites	Plaque reduction neutralization (to detect antibodies for vertebrate-specific flaviviruses)	National and researche centre	Laboratorio de Arbovirología. Centro de Investigaciones Regionales “Dr. Hideyo Noguchi”.UADY, Merida, Yucatan, México. Universidad Juárez Autónoma de Tabasco, Mexico
Sanchez-Casas RM, Gaitan-Burns A, Diaz-Gonzalez EE, Grajales JS, Dector MA, Fernandez-Salas I. Evidence of DENV-2 vertical transmission in larval Aedes aegypti populations at Cancun, Quintana Roo, Mexico. Southwestern Entomologist. 2016 Jun;41(2):389-98. https:, , doi.org, 10.3958, 059.041.0204	Sanchez-Casas	2016	Research article	Southwestern Entomologist	September and November 2012	Cancún	Quintana Roo	NI	Mosquitoes larvae	Mosquitoes larvae	urban	urban	housing	DENV-2	DENV-2	Arbovirus	291 mosquitoe pools from 178 houses sampled	1% (3/291) of pools were positive for DENV-2.	RT-PCR	National and researche centre	Facultad de Medicina Veterinaria y Zootecnia, Fac. de Medicina., Fac. de Ciencias Biológicas, and Centro de Investigacion y Desarrollo en Ciencias de la Salud, unidad de Patogenos Emergentes, Universidad Autonoma de Nuevo Leon, Monterrey, Nuevo Leon, Mexico. Secretaria de Salud del Estado de Quintana Roo. Cancún, Quintana Roo. Instituto Nacional de Salud Publica, Centro Regional de Investigacion …
Pavía-Ruz, N., Diana Patricia Rojas, Salha Villanueva, Granja, P., Balam-May, A., Longini, I. M., Halloran, M. E., Manrique-Saide, P., & Gómez-Dantés, H. (2018). Seroprevalence of Dengue Antibodies in Three Urban Settings in Yucatan, Mexico. The American Journal of Tropical Medicine and Hygiene, 98(4), 1202–1208. https:, , doi.org, 10.4269, ajtmh.17-0382	Pavía-Ruz,	2018	Research article	The American Journal of Tropical Medicine and Hygiene	NI	Merida, Progreso, Ticul	Yucatan	NI	human	humans	urban	domestic	housing	Dengue	DENV	Arbovirus	1667	The overall seroprevalence was 73.6%. The age-specific seroprevalence increased with age, going from 51.4% (95 confidence interval [CI] = 45.0–57.9%) in children £ 8 years to 72% (95% CI = 66.3–77.2%) in the 9- to 14-years old. The highest seroprevalence was 83.4% (95% CI = 77–82.2%) in adults greater than 50 years. The seroprevalence in Merida was 68.6% (95% CI = 65–72%), in Progreso 68.7% (95% …	IgG	National and researche center, foreign university	Regional Research Center Hideyo Noguchi, UADY. Department of Epidemiology, College of Public Health and Health Professions and College of Medicine, University of Florida, USA. State Public Health Laboratory, Ministry of Health, Merida, Mexico; Department of Biostatistics, College of Public Health and Health Professions and College of Medicine, University of Florida, USA. Center for Inference and …
Cabrera‐Romo S, Max Ramirez C, Recio‐Tótoro B, Tolentino‐Chi J, Lanz H, Del Angel RM, Sánchez‐Cordero V, Rodríguez‐Moreno Á, Ludert JE. No evidence of dengue virus infections in several species of bats captured in central and southern Mexico. Zoonoses and public health. 2016 Dec;63(8):579-83. doi: 10.1111, zph.12276	Cabrera-Romo	2016	Short communication	Zoonoses and Public Health	Sept.-Oct. 2012	Samula, Lerma, Hampolol, Chencolli (Camp.), Sabancuy (CMN), Chikbul (CMN), Manantiales (Camp.)	Campeche	19° 49' 8.53″ N 90° 33' 9.99″ W. 19° 46' 58.31″ N, 90° 36' 23.33″ W. 19° 56' 33.62″ N, 90° 22' 28.90″ W. 19° 48' 12.9''N, 90° 15' 33.4'' W. 18°58'41.90″N, 91° 9'36.78″W. 18°46'51.39″N, 90°56'18.12″W. 18°42'58.06″N, 91°, 4'43.24″W	bats	bats	urban, sylvatic	domestic	housing, forest	Dengue	DENV	Arbovirus	91	0	serological diagnosis from plasma (for past infections) and PCR from tissues of DENV nucleic acids (active infection)	National universities, health institution, regional center for vector control, veterinary clinic	CINVESTAV-IPN, M_x0001_exico City; Regional Center for Vector Control, Jojutla, Mexico; National Institute of Public Health, (INSP) Cuernavaca, Morelos, Mexico; Veterinary Clinic, Campeche, Mexico; UNAM, Mexico City
Torres‐Castro M, Noh‐Pech H, Hernández‐Betancourt S, Peláez‐Sánchez R, Lugo‐Caballero C, Puerto FI. West Nile and Zika viruses in bats from a suburban area of Merida, Yucatan, Mexico. Zoonoses and Public Health. 2021 Nov;68(7):834-41. https:, , doi.org, 10.1111, zph.12834	Torres-Castro	2021	Short communication	Zoonoses and Public Health	2017-09-01	Merida	Yucatan	NI	Artibeus jamaicensis	bats	suburban	peridomestic	housing	West nile virus, Zika & Dengue	WNV, ZIKV, DENV	Arbovirus	22	WNV 31.8%, 9.1% ZIKV	RNA by RT-PCR and sequencing	National and researche center, foreign university	Regional Research Center “Dr. Hideyo Noguchi”, Campus of Biological and Agricultural Sciences, UADY, Merida, Mexico. Graduate School, CES University, Medellin, Colombia
Martínez‐Burgos M, Lozano‐Sardaneta YN, Rodríguez‐Rojas JJ, Gómez‐Rivera ÁS, Canto‐Mis KL, Flores‐Escobar E, Mis‐Ávila PC, Correa‐Morales F, Becker I. Species diversity and detection of pathogens in phlebotomine sand flies collected from forest management areas of Quintana Roo, Mexico. Medical and Veterinary Entomology. 2023 Dec;37(4):845-58.	Martínez-Burgos	2023	Research article	Medical and Veterinary Entomology	November–December 2021 and April–May 2022	Noh-Bec	Quintana Roo	19_x0001_º11'22.51'' N 88_x0001_º9'38.10'' W, 19_x0001_º6'10.37'' N 88_x0001_º20'51.33'' W, 19_x0001_º8'46.71'' N 88_x0001_º14'52.15'' W, 19_x0001_º7'2.53'' N 88_x0001_º20'26.72'' W	Bichromomyia olmeca olmecaa (Vargas & Díaz-Nájera), Brumptomyia mesai (Sherlock), Dampfomyia beltrani (Vargas & Díaz-Nájera), Dampfomyia deleoni (Fairchild & Hertig), Lutzomyia cruciataa (Coquillett), Psathyromyia carpenteri (Fairchild & Hertig), Psathyromyia maya (Ibáñez-Bernal, May-UC & Rebollar-Téllez), Psathyromyia shannoni (Dyar), Psathyromyia texana (Dampf), Psychodopygus panamensisa (Shann…	vectors	sylvatic	forest managed area, conserved forest	timber extraction and non-extractive	Leishmaniasis, Bartonellosis, Wolbachia	Leishmania spp., Bartonella spp., Wolbachia	Leishmania	1992 sand fly specimens belonging to 6 genera and 10 species were collected, 180 pools of sand fly species	0 pools for Leishmania spp., 5 pools for Bartonella spp., and 35 pools positive for Wolbachia	PCR	National research institutes, medical services, National Center for Disease Control and Prevention Programs	Instituto Tecnol_x0001_ogico de la Zona Maya, Oth_x0001_on P. Blanco, Quintana Roo, Mexico; Servicios Estatales de Salud de Quintana Roo, Chetumal, Quintana Roo, Mexico; Facultad de Medicina de la UNAM,Ciudad de México, Mexico; Facultad de Ciencias, UNAM, Ciudad de México, Mexico; Universidad Aut_x0001_onoma de Nuevo Le_x0001_on; Centro de Investigaci_x0001_on y Desarrollo en Ciencias de la Salud…
Hernández-Rivera MP, Hernández-Montes O, Chiñas-Pérez A, Batiza-Avelar JM, Sánchez-Tejeda G, Wong-Ramírez C, Monroy-Ostria A. Study of cutaneous leishmaniasis in the State of Campeche (Yucatan Peninsula), Mexico, over a period of two years. Salud Publica Mex. 2015 Jan-Feb;57(1):58-65. doi: 10.21149, spm.v57i1.7403. PMID: 25629280.	Hernández-Rivera	2015	Case report	Salud pública de méxico	2004-2006	Villas (16) del municipio de Calakmul	Campeche	NI	Volunteer patients	human	rural	NA	dwelling, agriculture	Leishmaniasis	Leishmania mexicana, Leishmania braziliensis	Leishmania	146 individuoso con lesionesd e piel	42% (by culture), 76% (by PCR)	culture in Senekjie media, PCR from skin smear	residents, academy, government	Esc. Nac de CCs Biologicas, IPN, Ayuntamiento de Calakmul Y Secretaría de Salud
de Oca-Aguilar AM, Pavón-Mendez MI, López-Ávila KB, Sosa-Bibiano EI, Rebollar-Téllez EA, Palacio-Vargas JA, Fernández-Figueroa EA, Loría-Cervera EN. Biting rhythms and infection rates of anthropophilic sand fly species (Diptera: Phlebotominae) in sites with different land use in southern Mexico. Acta Tropica. 2023 Dec 1;248:107014.	de Oca-Aguilar	2023	Research article	Acta Tropica	November 2020 to March 2021	X-calaacop, Tinum	Yucatan	NI	Bichomomyia olmeca olmeca, Lutzomyia cruciata, Lutzomyia longipalpis, Psathyromyia cratifer and Psathyromyia shannoni	vectors	rural, ecotone, sylvatic	conserved forest fragment, secondary forest fragment, crop (corn-bean-pumpkin), and perirural area	housing, agriculture	Leishmaniasis	Leishmania mexicana	Leishmania mexicana	252	252, 918 (27%) individuals that were tested. Anthropophilic specie detected infected with Leishmania parasite in YP: Pa. cratifer (29%, 82, 278), Lu. cruciata (28%, 144, 523)	PCR	National research institutes and medical centers	Laboratorio de Inmunología, Centro de Investigaciones Regionales “Dr. Hideyo Noguchi”, UADY, Yucatan, Mexico, Laboratorio de Entomología Médica, Departamento de Zoología de Invertebrados, Facultad de Ciencias Biol´ogicas, Universidad Autónoma de Nuevo León, San Nicolás de los Garza, Mexico, Dirección de Prevención y Protección de la Salud de los Servicios de Salud del Estado de Yucatan, Mexico. N…
de Oca-Aguilar AM, Euan-Canul RD, Sosa-Bibiano EI, López-Ávila KB, Rebollar-Téllez EA, Palacio-Vargas JA, Loría-Cervera EN. Phlebotomine sand flies in rural Mayan communities of Southern Mexico: The heterogeneity of the ruralscape increases the entomological risk. Acta Tropica. 2024 Jan 1;249:107051.	de Oca-Aguilar	2024	Research article	Acta Tropica	November 2021 to March 2022	Loop Xul Tinum, and San Lorenzo Uayma	Yucatan	Loop Xul (Tinum municipally, 20°40′10.00″ N 88°27′2.001″ W) and San Lorenzo (Uayma municipally, 20°42′01″ N - 88°19′00″ W)	sandflies: Brumptomyia hamata, Dampfomyia deleoni, Lutzomyia cruciata, Lutzomyia longipalpis, Micropygomyia chiapanensis, Micropygomyia trinidadensis, Psathyromyia cratifer, Psathyromyia shannoni	vectors	rural, ecotone	domestic, peridomestic, ecotone	housing, agriculture, livestock	Leishmaniasis	Leishmania mexicana	Leishmania mexicana	1241	NA	NA	National research institutes and medical centers	Laboratorio de Inmunología, Centro de Investigaciones Regionales “Dr. Hideyo Noguchi”, UADY, Yucatan, Mexico, Laboratorio de Entomología, Instituto Tecnológico de México, Campus Conkal, Yucatan, Mexico, Laboratorio de Entomología Médica, Departamento de Zoología de Invertebrados, Facultad de Ciencias Biolégicas, Universidad Autónoma de Nuevo León, San Nicolás de los Garza, Mexico, Dirección de Pr…
Montes de Oca-Aguilar, A. M., Rebollar-Téllez, E. A., Sosa-Bibiano, E. I., López-Avila, K. B., Torres-Castro, J. R., & Loría-Cervera, E. N. (2022). Effect of land use change on the phlebotomine sand fly assemblages in an emergent focus of cutaneous leishmaniasis in Yucatan, Mexico. Acta Tropica, 235, 106628.	Montes de Oca-Aguilar	2022	Research article	Acta Tropica	Nov 2020 - Mar 2021	X-calaacop, Tinum	Yucatan	NI	Mosca de arena (Diptera: Psychodidae)	vectors	rural	Bosque fragmentado	Vivienda, infraestructura de transporte, turismo, agricultura, forestal y deforestación para obtención de carbón vegetal	Leishmaniasis	Leishmania mexicana	Leishmania mexicana	NA	NA	NA	UADY y sector salud	Centro de Investigaciones Regionales “Dr. Hideyo Noguchi” y Facultad de Ciencias Biológicas de la UADY, Dirección de Prevención y Protección de la Salud de los Servicios de Salud del Edo de Yucatan
Ortega-Pacheco A, Gutierrez-Blanco E, Escamilla-Flores W, Cordero-Guillermo L, Jiménez-Coello M, Loria-Cervera N. A fatal case of canine cutaneous leishmaniosis in a dog. Annals of Parasitology. 2019;65(2).	Ortega-Pacheco	2019	Research article	Annals of Parasitology	NI	Cozumel	Quintana Roo	20°31′00″ N 86°56′30″W	Canis familiaris	dogs	urban	NI	housing	Leishmaniasis	Leishmania mexicana	Leishmania mexicana	1	1	PCR	Regional university	Department of Animal Health and Preventive Medicine, Faculty of Veterinary Medicine and Animal Science, UADY, Merida, Yucatan, Mexico; C.A. Biomedicine of Infectious Diseases, Regional Research Center “Dr Hideyo Noguchi”, UADY, Yucatan, Mexico
Siller A Jr, Garcia BA, Kipp EJ, Lee M, Tyring S. Cutaneous Leishmaniasis in a Recreational Cave Diver After Travel to México. Cureus. 2021 Aug 4;13(8):e16896. doi: 10.7759, cureus.16896. PMID: 34513469; PMCID: PMC8417566.	Siller	2021	Case report	Cereus (The Cureus Journal of Medical Science)	NI	NI	Yucatan Peninsula	NI	Humano	human	sylvatic	Cenote	tourism	Leishmaniasis	Leishmania mexicana	Leishmania mexicana	NA	NA	Cultivo, microscopia y PCR	Universidades extranjeras y Iniciativa privada	Centro de estudios clínicos USA, Colegio de Medicina Veterinaria USA, Asociados Mederm del cuidado de la piel
Loria-Cervera, E. N., Sosa-Bibiano, E. I., Van Wynsberghe, N. R., Saldarriaga, O. A., Melby, P. C., & Andrade-Narvaez, F. J. (2016). Cytokine mRNA expression in Peromyscus yucatanicus (Rodentia: Cricetidae) infected by Leishmania (Leishmania) mexicana. Cytokine, 83, 176-181.	Loría-Cervera	2016	Research article BIOENSAYO	Cytokine	NI	NI	Campeche	NI	Roedores Peromyscus yucatanicus criados en laboratorio	rodents	urban	Laboratory	NA	Leishmaniasis	Leishmania mexicana	Leishmania mexicana	NI	NI	qPCR	UADY, foreign hospital	Centro de Investigaciones Regionales ‘‘Dr. Hideyo Noguch; Center for Tropical Diseases, University of Texas
Cohen JM, Saavedra AP, Sax PE, Lipworth AD. Pink plaque on the arm of a man after a trip to Mexico: Cutaneous leishmaniasis. Dermatology Online Journal. 2015;21(6).	Cohen	2015	Case report	Dermatology Online Journal	NI	Cancún	Quintana Roo	NI	Human patient	human	NI	NI	turism	Leishmaniasis	Leishmania mexicana	Leishmania mexicana	1	1	Histopathologic analysis, PCR	Patient, foreign hospital	Department of Dermatology Brigham and Women’s Hospital Boston, Massachusetts
Sosa-Bibiano, E. I., Sánchez-Martínez, L. A., López-Ávila, K. B., Chablé-Santos, J. B., Torres-Castro, J. R., Fernández-Figueroa, E. A., ... & Loría-Cervera, E. N. (2022). Leishmania (Leishmania) mexicana infection in wild rodents from an emergent focus of cutaneous leishmaniasis in Yucatan, Mexico. Journal of Tropical Medicine, 2022.	Sosa-Bibiano	2022	Research article	Journal of Tropical Medicine	November 2019 to February 2020	Tinum	Yucatan	20°40′ y 20°53′ N y 88°21′ y 88°33′ W	ratones silvestres	rodents	ecotone	Zona periurbana con bosque fragmentado y tierras de cultivo abandonadas	Forestal	Leishmaniasis	Leishmania mexicana	Leishmania mexicana	20: Heteromys gaumeri (55%, 11, 20) y Ototylomys phyllotis (45%, 9, 20)	55% (11, 20) of the total mice. Heteromys gaumeri (63.6%, 7, 11), O. phyllotis 44.4% (4, 9)		Universidades nacionales y sector salud	Centro de Investigaciones Regionales “Dr. Hideyo Noguchi”, Depto de Zoología d e la UADY, Dirección de Prevención y Protección de la Salud de los Servicios de Salud del Estado de Yuc, National Institute of Genomic Medicine, Tecnol´ogico de Monterrey de Querétaro
de Oca-Aguilar AC, Fernández-Figueroa EA, Pavón-Méndez MI, López-Ávila K, Sosa-Bibiano EI, Rebollar-Téllez EA, Palacio-Vargas JA, Miranda-Ortíz H, Loría-Cervera EN. First detection of Leishmania DNA in Lutzomyia longipalpis sensu lato (Diptera: Phlebotominae) in southem Mexico. Journal of Vector Borne Diseases. 2023 Oct 1;60(4):453-6.	de Oca-Aguilar	2023	Research article	Journal of Vector Borne Diseases	November 2020 to March 2021	X-Calakoop (Tinum) and Kahua	Yucatan	X-Calakoop, Tinum: 20.66°N, 88.49°W; Kahua: 20°N, 88°W	Lutzomyia longipalpis s.l.	vectors	rural	sylvatic: fragments of tropical dry forest	NI	Leishmaniasis	Leishmania mexicana	Leishmania mexicana	45	4.4% (2, 45) collected in Kahua	PCR	National research institutes and medical centers	Laboratorio de Inmunología, Centro de Investigaciones Regionales “Dr. Hideyo Noguchi”, UADY, Yucatan, Mexico; Núcleo B de innovación en medicina de precisión, Instituto Nacional de Medicina Genómica, Mexico; Laboratorio de Entomología Médica, Departamento de Zoología de Invertebrados, Facultad de Ciencias Biológicas, Universidad Autónoma de Nuevo León, San Nicolás de los Garza, Mexico; Dirección …
Pech‐May A, Peraza‐Herrara G, Moo‐LLanes DA, Escoibedo‐Ortegón J, Berzunza‐Cruz M, Becker‐Fauser I, Montes De Oca‐aguilar AC, Rebollar‐Téllez EA. Assessing the importance of four sandfly species (Diptera: Psychodidae) as vectors of Leishmania mexicana in Campeche, Mexico. Medical and Veterinary Entomology. 2016 Sep;30(3):310-20. doi: 10.1111, mve.12169	Pech-May	2016	Research article	Medical and Veterinary Entomology	November 2006, January and March 2007.	Once de Mayo, Arroyo Negro of Calakmul county	Campeche	Once de Mayo 18.0881107° N, -89.459078 W. Arroyo Negro 17.823249° N, -89-278617° W	phlebotomines: Bichromomyia olmeca olmeca, Brumptomyia galindoi, Dampfomyia deleoni, Lutzomyia cruciata, Lutzomyia longipalpis, Psathyromyia carpenteri, Psathyromyia shannoni, Psathyromyia undulata, Psychodopygus panamensis, Lutzomyia sp.	vectors	rural	sylvatic	agriculture, livestock farming, bee-keeping and hunting	Leishmaniasis	Leishmania mexicana	Leishmania mexicana	1492	Proportion of infection in Once de Mayo was 0.3%: Psy. panamensis (one of 82,1.2%), B. o. olmeca (one of 342, 0.3%) and Psa. shannoni (one of 412, 0.2%), were infected with L. mexicana.	PCR	Medical centers, national and foreign research institutes and residents	Instituto Nacional de Medicina Tropical, Ministerio de Salud de la Nación, Consejo Nacional de Investigaciones Científicas y Técnicas (CONICET), Puerto Iguazú, Misiones, Argentina, Centro Regional de Investigación en Salud Pública, Instituto Nacional de Salud Pública, Tapachula, Chiapas, Mexico, Centro de Investigaciones Regionales Dr Hideyo Noguchi, UADY, Merida, Yucatan, Mexico, Facultad de Med…
Andrade-Narvaez, F. J., Van Wynsberghe, N. R., Sosa-Bibiano, E. I., & Loria-Cervera, E. N. (2017). Eco-epidemiological and immunological features of localized cutaneous Leishmaniasis in Southeastern Mexico: thirty years of study. The Epidemiology and Ecology of Leishmaniasis.	Andrade-Narvaez	2017	Book chapter	NA	NA	NA	Yucatan Peninsula	NI	NI	vectors	NA	NA	NA	Leishmaniasis	Leishmania mexicana	Leishmania mexicana					UNAM, UADY, CINVESTAV, Ministerio de salud Brazil, Univ. Nac. De la Plata, Univ Brasil
Loría-Cervera, E. N., Sosa-Bibiano, E. I., Van Wynsberghe, N. R., Torres-Castro, J. R., & Andrade-Narváez, F. J. (2019). Preliminary epidemiological findings of Leishmania infection in the municipality of Tinum, Yucatan State, Mexico. Parasite epidemiology and control, 4, e00088.	Loría-Cervera	2019	Case report	Parasite Epidemiology and Control	Noviembre 2017 - Junio 2018	Tinum, conocido como Pisté, X'Calacoop, and Tohopkú	Yucatan	20°40′ and 20°53′ latitudes North y -88°21′ and -88°33′ longitudes West	Hombres que realizan actividades como la agricultura, la leñería y la caza en las que están expuestos a las picaduras infectadas de Phlebotomine.	human	rural	domestic, peridomestic	dwelling, agriculture, forestry (logging and hunting)	Leishmaniasis	Leishmania mexicana	Leishmania mexicana		5 individuos (55.6%) infectados en X'Calacoop, 3 (33.3%) en Pisté y 1 (11.1%) en Tohopkú	Intradermorreacción de Montenegro (Montenegro skin test = MST)	UADY	Centro de Investigaciones Regionales ‘‘Dr. Hideyo Noguchi”
Eldin C, l’Ollivier C, Ranque S, Gautret P, Parola P. “Chiclero’s Ulcer” Due to Leishmania mexicana in Travelers Returning from Central America: A Case Report and Review of the Literature. Pathogens. 2021 Aug 31;10(9):1112.	Eldin	2021	Case report	Pathogens	NI	NI	Yucatan	NI	human	human	rural	sylvatic	turism	Leishmaniasis	Leishmania mexicana	Leishmania mexicana	1	1	PCR, serologic, culture	Foreign research institute, patient	Aix Marseille Université, Institut de Recherche pour le Développement, Assistance Publique-Hôpitaux de Marseille, Service de Santé des Armées, VITROME: Vecteurs-Infections Tropicales et Méditerranéennes, France; IHU Méditerranée Infection, 13385 Marseille, France
Loría-Cervera EN, Sosa-Bibiano EI, López-Ávila KB, Oca-Aguilar AC, Moreno-Nava MS, Torres-Castro JR. Viable Leishmania parasites in the absence of an in vitro IFN-γ response in asymptomatic carriers. Revista do Instituto de Medicina Tropical de São Paulo. 2024 Feb 19;66:e13.	Loría-Cervera	2024	Research article	Revista do Instituto de Medicina Tropical de São Paulo	November 2019 to February 2020	Tinum	Yucatan	NI	Volunteer residents	human	rural	NI	agriculture and wood collection	Leishmaniasis	Leishmania mexicana	Leishmania mexicana	74	20 (27%)	PCR, sequencing, phylogeny	Medical centers, national research institute and residents	Centro de Investigaciones Regionales “Dr. Hideyo Noguchi”, UADY, Yucatan, Mexico. Servicios de Salud del Estado de Yucatan, Dirección de Prevención y Protección de la Salud, Merida, Yucatan, Mexico
Canché-Pool EB, Canto-Hau DM, Vargas-Meléndez MA, Tello-Martín R, Reyes-Novelo E, Escobedo-Ortegón FJ, Ruiz-Piña HA, Cambranes-Puc LH, Torres-Castro JR, Palacio-Vargas JA, Durán-Caamal C, Cerón-Espinosa J, Carpio-Pedroza JC, Rivera-Hernández OC. Report of autochthonous cases of localized cutaneous leishmaniasis caused by Leishmania (Leishmania) mexicana in vulnerable, susceptible areas of Southea…	Canché-Pool	2022	Case report	Revista do Instituto de Medicina Tropical de São Paulo	Octubre 2018 - Noviembre 2019	NI	Yucatan	21° 36’, 19° 32’ N, 87° 32’, 90° 25’ W	Humano	human	rural	Asentamientos humanos	dwelling, agriculture, foest	Leishmaniasis	Leishmania mexicana	Leishmania mexicana	13	100%, 4 de Peto (30.7%), 2 de Tekom (15.4%), 2 de Espita (15.4%), 2 de Tinum (15.4%), 1 de Chichimila (7.7%), 1 de Rio Lagartos (7.7%) y 1 de Ticul (7.7%)	PCR para genes LM9 y LM12 Microscopía	UADY, sector salud	Centro de Investigaciones Regionales “Dr. Hideyo Noguchi”, Servicios de Salud de Yucatan, INDRE,
Pasos-Pinto S, Sánchez-García L, Sánchez-Montes S, Rebollar-Tellez EA, Pech-May A, Becker I. Genetic Diversity and Prevalence of Leishmania mexicana in Bichromomyia olmeca olmeca 1 in an Endemic Area of Mexico. Southwestern Entomologist. 2017 Dec;42(4):983-94.	Pasos-Pinto	2017	Research article	Southwestern Entomologist	16-20 July 2009	Ejido 20 de Junio” (Mancolona), Calakmul	Campeche	18°06’52’’ S; 89°48’30.76’’ W	Bichromomyia olmeca olmeca	vectors	rural	NI	NI	Leishmaniasis	Leishmania mexicana	Leishmania mexicana	102	24.5% (25, 102)	PCR	National research institutes and foreign medical center	Unidad de Investigación en Medicina Experimental, Centro de Medicina Tropical, Facultad de Medicina, UNAM; Facultad de Ciencias Biológicas, Universidad Autónoma de Nuevo León, San Nicolás de la Garza, Nuevo León, México; Instituto Nacional de Medicina Tropical, Ministerio de Salud de la Nación, CONICET, Puerto Iguazú, Misiones, Argentina
Pérez-Blas, L. G., Chiyean-Acosta, Á. G., Canché-Pool, E. B., Tello-Martín, R., Torres-Castro, J. R., Ruiz-Piña, H. A., ... & Reyes-Novelo, E. (2022). Molecular Detection of Leishmania (Leishmania) Mexicana in Sandflies from the State of Yucatan, Mexico. Vector-Borne and Zoonotic Diseases, 22(12), 589-595.	Pérez-Blas	2022	Research article	Vector-Borne and Zoonotic Diseases	Febrero 2020 NO DISPONIBLE	Ticul	Yucatan	20°22'4.08'' N, 89°30'46.08'' W	Mosca de arena (Diptera: Psychodidae)	vectors	sylvatic	Silvestre	forestry	Leishmaniasis	Leishmania mexicana	Leishmania mexicana	140	Lutzomyia cruciata: 6.1% (6, 87) Psathyromyia shannoni: 43.8% (7, 12)	PCR para genes IR1 y LM17
Rodríguez-Rojas, J. J., Rodríguez-Moreno, Á., Sánchez-Casas, R. M., & Hernández-Escareño, J. J. (2020). Molecular detection of Leptospira interrogans and Borrelia burgdorferi in wild rodents from Mexico. Vector-Borne and Zoonotic Diseases, 20(11), 860-863.	Rodríguez-Rojas	2020	Research article	Vector-Borne and Zoonotic Diseases	QR: Oct 2013 - Julio 2014; Camp: dic 2014, y Feb y Abril 2016	Quintana Roo: Limones, Campeche: Unión 20 de Junio	Yucatan Peninsula	Quintana Roo: 18°59’13.1’’ N, 088°09’32.5’’ W Campeche: 18°49’11’’ N, 89°17’59’’ W	Roedores silvestres	rodents	rural, sylvatic	peridomestic, ecotone	agriculture, livestock, conserved forest	Lyme disease, Leptospirosis	Borrelia burgdorferi Leptospira interrogans	Leptospira	40	Leptospira: Quintana Roo 25% (3, 12), Campeche 0% (0, 28) Borrelia: Quintana Roo 25% (3, 12), Campeche 0% ( 0, 28)	PCR	Universidades nacionales	Universidad Autónoma de Nuevo León, Centro de Investigación y Desarrollo en Ciencias de la Salud de Nuevo León, UNAM
Suárez-Galaz A, Reyes-Novelo E, Hernández-Betancourt S, Panti-May A, Estrella E, Sánchez-Montes S, Noh-Pech H, Lugo-Caballero C, Colunga-Salas P, Peláez-Sánchez R, Sosa-Escalante J. Study on the relation of the characteristics of the capture sites with the Leptospira spp. occurrence in bats and rodents from Yucatan, Mexico. Acta Tropica. 2024 Jan 1;249:107072.	Suárez-Galaz	2024	Research article	Acta Tropica	NI	Tizimin, Valladolid, Xcunya (MID), Hunucma (MID), and Sotuta	Yucatan	Tizimin: 21°08′33′’ N, 88°09′53′’ W; Valladolid: 21°08′34′’ N, 88°09′3′’ W; Xcunya: 21°07′58′’ N, 89°03′6′’ W; Hunucma: 211°01′5′’ N, 891°52′39′’ W; and Sotuta: 201°35′48′’ N, 891°00′35′’ W	bats: Desmodus rotundus, Glossophaga mutica, Artibeus jamaicensis, Artibeus lituratus, Dermanura phaeotis, Sturnira parvidens, Mimon cozumelae, Lasiurus ega. rodents: Heteromys gaumeri, Ototylomys phyllotis, Peromyscus yucatanicus, Reithrodontomys gracilis, Sigmodon toltecus, Rattus rattus, Mus musculus	rodents, bats	rural, ecotone, sylvatic	perirural ecotone, sylvatic	housing, agriculture	Leptospirosis	Leptospira spp.	Leptospira	82 bats, 78 rodents	Desmodus rotundus 50% (1, 2), Glossophaga mutica 60% (3, 5), Sturnira parvidens 56.2% (9, 16), Artibeus lituratus 25% (2, 8), Artibeus jamaicensis 6.7% (3, 45), Dermanura phaeotis 0% (0, 3), Lasiurus ega 0% (0, 3), Mimon cozumelae (0, 1). RODENTS: Heteromys gaumeri 20% (3, 15), Ototylomys phyllotis 22.2% (2, 9), Peromyscus yucatanicus 26.7% (8, 30), Reithrodontomys gracilis 0 (0, 1), Sigmodon tol…	PCR	National research institutes, laboratory of diagnosis, foreign University	Centro de Investigaciones Regionales “Dr. Hideyo Noguchi”, UADY, Mexico, Facultad de Medicina Veterinaria y Zootecnia, Campus de Ciencias Biológicas y Agropecuarias, UADY, Mexico, Facultad de Ciencias Biol´ogicas y Agropecuarias, Regi´on Tuxpan, Universidad Veracruzana, Veracruz, Mexico, Centro de Medicina Tropical, UANM, CDMX, Mexico, Escuela de Graduados, Grupo de Investigaciòn en Ciencias de l…
Torres-Castro MA, Cruz-Camargo BE, Medina-Pinto R, Moguel-Lehmer C, Arcila-Fuentes W, Medina R, Ortiz-Esquivel J, López-Ávila A, Noh-Pech HR, Panti-May JA, Rodríguez-Vivas RI. Absence of molecular evidence of Leptospira spp. in urine samples collected from rodents captured in Yucatan, México. Austral journal of veterinary sciences. 2017 Sep;49(3):195-8.	Torres-Castro	2017	Research article	Austral Journal of Veterinary Sciences	July-Augost 2016	Cenotillo	Yucatan	20.966°N, –88.604°W	Rattus rattus, Mus musculus, Heteromys gaumeri, Peromyscus yucatanicus, Ototyllomys phyllotis, Sigmodon hispidus, Peromyscus leucopus	rodents	rural, sylvatic	domestic, peridomestic, forest	housing, conserved forest	Leptospirosis	Leptospira spp.	Leptospira	Rattus rattus 25, Mus musculus 24, Heteromys gaumeri 17, Peromyscus yucatanicus 8, Ototyllomys phyllotis 8, Sigmodon hispidus 1, Peromyscus leucopus 1. Total captured rodents	0	PCR	Regional university	UADY, Merida, México.
Torres-Castro, M., Cruz-Camargo, B., Medina-Pinto, R., Reyes-Hernández, B., Moguel-Lehmer, C., Medina, R., ... & Puerto, F. I. (2018). Detección molecular de leptospiras patógenas en roedores sinantrópicos y silvestres capturados en Yucatan, México. Biomedica, 38, 51-58	Torres-Castro	2018	Research article	Biomédica	2016-11-01	Cenotillo	Yucatan	20° 55’ y 21° 09’ N, -88° 26’ y -88° 48’ de longitud oeste	Roedores silvestres y sinantrópicos	rodents	rural, ecotone, sylvatic	domestic, peridomestic, forest	dwelling, agriculture, livestock, conservation	Leptospira	Leptospira spp.	Leptospira	92 roedores pertenecientes a siete especies distintas.	5,4 % (5, 92) de positividad global	PCR de tejido de riñones	Universidad regional y gobierno	Centro de Investigaciones Regionales “Dr. Hideyo Noguchi; otros campus de la UADY, y Secretaría de Investigación, Innovación y Educación Superior
Cárdenas-Marrufo M, Vado-Solis I, Pérez-Osorio C, Peniche-Lara G, Segura-Correa J. A cross sectional study of leptospirosis and fetal death in Yucatan, Mexico. Colombia Médica. 2016 Mar;47(1):11-4.	Cárdenas-Marrufo	2016	Case report	Colombia Médica	Hospital Comunitario in the City of Ticul (January to June 2008) and at the Hospital Materno Infantil in City of Merida (February to June 2009)	Ticul and Merida	Yucatan	NI	hospitalized women with spontaneous abortion	human	urban	NA	NA	Leptospirosis	Leptospira spp. Serovars: Hardjo, Gryppotyphosa, Borincana, Bratislava and Cynopteri	Leptospira	81	13.6	Microagglutination test (MAT)	State university, human patients, state hospital	Laboratorio de Enfermedades Infecciosas y Parasitarias II. Facultad de Medicina de la UADY, Merida, Yucatan, México; Campus Ciencias Biológicas y Agropecuarias. UADY, Merida, Yucatan, México.
Pérez-Flores, J., Charruau, P., Cedeño-Vázquez, R., & Atilano, D. (2017). Evidence for wild crocodiles as a risk for human leptospirosis, Mexico. EcoHealth, 14(1), 58-68.	Pérez-Flores	2017	Research article	EcoHealth	Abril, mayo, ago y sep 2008; mayo y junio 2009, y Ago y sep 2011	Cozumel island, Banco Chinchorro Biosphere Reserve, Río Hondo y lago Chichankanab	Quintana Roo	Reserva de la biófera Banco Chinchorro 18° 35'04''N, 87° 19'11''W, Cozumel: 20° 17'39''N, 86° 59'40''W, Río Hondo 17°53'42''N, 88°52'24'', Chetumal 18° 29'16''N, 88° 19'04'' W, Laguna Chinchacanab 19°52'40''N, 88°46'04''W	Crocodylus acutus (n = 34) y C. moreletii (n = 14)	crocodiles	sylvatic	sylvatic	conservation	Leptospirosis	Leptospira interrogans	Leptospira	34 C. acutus y 14 C. moreletii	100% Cozumel y Río Hondo, 70.6% Reserva de la biósfera Banco Chinchorro, y 75% lago Chichankanab	IgG against L. interrogans MAT	National research institute, civil asociation	El Colegio de la Frontera Sur, Unidad Chetumal, Centro del Cambio Global y la Sustentabilidad en el Sureste, A.C., Fac de medicina veterinaria UNAM
Torres-Castro M, Febles-Solís V, Hernández-Betancourt S, Noh-Pech H, Estrella E, Peláez-Sánchez R, Panti-May A, Herrera-Flores B, Reyes-Hernández B, Sosa-Escalante J. Pathogenic Leptospira in bats from Campeche and Yucatan, Mexico. Journal MVZ Cordoba. 2020;25(2):e1815.	Torres-Castro	2020	Research article	Journal MVZ Cordoba	May, August and September 2017	Hampolol (Camp.), Panaba (Yuc), Merida	Yucatan Peninsula	Hampolol 19°56’-19°57’ N, 90°22’-90°22’ W; Panaba 21°24’-21°23’ N, 88°30’-88°19’ W, Merida 20°49’-20°51’ N, 89°38’-89°39’ W	Noctilio leporinus, Pteronotus parnellii, Glossophaga soricina, Carollia sowelli, Artibeus jamaicensis, A. lituratus, Chiroderma villosum, and Rhogeessa aeneus.	bats	rural, urban, ecotone	peridomestic, ecotone	housing, livestock, forest	Leptospirosis	Leptospira spp.	Leptospira	69	Pteronotus parnellii 33.3% (2, 6), Artibeus jamaicensis 28.6% (7, 2), Chiroderma villosum 40% (2, 5), Artibeus jamaicensis 8.33% (1, 12), Artibeus jamaicensis 36.4% (8, 22)	PCR	State university, state laboratory, foreign university	Centro de Investigaciones Regionales “Dr. Hideyo Noguchi”, UADY, Merida, México. Departamento de Bioecología Animal, UADY, Merida, México. Universidad CES, Medellín, Colombia. Laboratorio DIMYGEN, Merida, México.
Torres-Castro M, Díaz-Aceves D, Suárez-Galaz A, Reyes-Novelo E, Rodríguez-Vivas RI. Evidence of Leptospira spp. in blood of dogs in a rural community in Yucatan, Mexico. MVZ Cordoba. 2021 May 7;26(2):e2098.	Torres-Castro	2021	Research article	Journal MVZ Cordoba	January to April 2019	Maxcanu	Yucatan	20°33”- 20°46”N and 89°53”-90°24”W	Canis familiaris	dogs	rural	domestic, peridomestic	housing	Leptospirosis	Leptospira spp.	Leptospira	120	1.7	PCR	Detection of Leptospira spp. in blood by PCR	Centro de Investigaciones Regionales “Dr. Hideyo Noguchi”, UADY, Merida, México. Instituto Tecnológico de Conkal, Conkal, México.
Dzul-Rosado KR, Cardenas-Marrufo MF, Lugo-Caballero C, Alvarez-Baeza A, Mendez-Dominguez N. Clinical Manifestations in a Fatal Case of Probable Rickettsia and Leptospira Coinfection in Yucatan, Mexico. Pathogens. 2021 Jul 21;10(8):914. doi: 10.3390, pathogens10080914. PMID: 34451378; PMCID: PMC8400463.	Dzul-Rosado_b	2021	Case report	Pathogens	ND	Yucatan	Yucatan	NI	Humano	human	rural	Doméstico	dwelling	Leptospirosis Rickettsiosis	Leptospira spp Rickettsia spp	Leptospira	1	1	Prueba de aglutinación microscópica para Leptospira PCR para gen rompB para Rickettsia	UADY, Univ. Marista, sector salud	Centro de Investigaciones Regionales “Dr. Hideyo Noguchi” y Fac. de Medicina de la UADY, Universidad Marista de Merida, Hospital Regional de Alta Especialidad de la Península de Yucatan
Espinosa-Martinez, D. V., Sánchez-Montes, D. S., Leon-Paniagua, L., Rios-Munoz, C. A., Berzunza-Cruz, M., & Becker, I. (2015). New wildlife hosts of Leptospira interrogans in Campeche, Mexico. Revista do Instituto de Medicina Tropical de São Paulo, 57, 181-183.	Espinosa-Martinez	2015	Brief comunication	Revista do Instituto de Medicina Tropical de São Paulo	NI	Yaax’che camp, Calakmul	Campeche	18° 29’ 14’’ N, 89° 53’ 57’’ W	Heteromys gaumeri, Ototylomys phyllotis	rodents	silvatic	sylvatic	turism	Leptospirosis	Leptospira interrogans	Leptospira interrogans	2	1	PCR from kidney tissue	Sector de investigación nacional	Departamento de Biología Evolutiva y Facultad de Medicina, UNAM
Ortega-Pacheco, A., Aguilar-Caballero, A. J., Torres-Acosta, J. F., Gutierrez-Blanco, E., Rosado-Aguilar, J. A., Rodriguez-Vivas, R. I., ... & Jimenez-Coello, M. (2021). Main scientific contributions of the FMVZ-UADY in the epidemiology of leptospirosis, toxoplasmosis, american trypanosomiasis, and dirophilariasis in domestic and synanthropic animals. Tropical and Subtropical Agroecosystems, 24(1…	Ortega-Pacheco	2021	Review article	Tropical and Subtropical Agroecosystems	NA	NA	Yucatan Peninsula	NA	Leptospira spp Toxoplasma gondii Trypanosoma cruzi Dirofilaria immitis	NA	NA	NA	NA	Leptospirosis Toxoplasmosis Enfermedad de Chagas Dirofilariosis	Leptospira spp., Toxoplasma gondii, Trypanosoma cruzi, Dirofilaria immitis	Leptospira spp., Toxoplasma gondii, Trypanosoma cruzi, other parasite	NA	NA	NA	UADY	Centro de Investigaciones Regionales “Dr. Hideyo Noguchi”
Cen S, Blum-Domínguez S, Núñez-Oreza L, Díaz F, Sarabia B, Tamay-Segovia P. Prevalencia de dengue y leptospirosis en pacientes febriles en un hospital general de especialidades, México. Revista chilena de infectología. 2018;35(3):332-3.	Cen	2018	Research article	Revista Chilena de Infectología	February to July 2015	Campeche city	Campeche	NI	human patients between 3 and 87 years old with febrile illnesses	human	urban	NA	housing	Laptospírosis, other febrile illnesses	Salmonella spp., Proteus (OX-19) (which is cross-reactive for Rickettsia) and Brucella spp., as well Leptospira spp., dengue	Leptospira, arbovirus	91	10,9% for Salmonella spp., 1% for Brucella spp., and 20,8% Proteus (OX-19). Dengue seropositive: 34% (31, 91) positive samples for dengue antybodies. Leptospira seropositive: 3.2% (3, 91) all women between 33 and 52 years old. Leptospira serovar Pomona (33,3%) and Canicola (66,6%)	febrile antigens Licon to detect Salmonella spp., Proteus (OX-19), and Brucella spp. IMg IgG for Leptospira spp and MAT for its serovars identification. IMgIgG for dengue	State university, hospital, patients	Centro de Investigaciones Biomédicas, Universidad Autónoma de Campeche, Campeche, México (SC, SBD, LNO, PTS). Hospital General de Especialidades “Dr. Javier Buenfíl Osorio” (FD). Facultad de Medicina, Universidad Autónoma de Campeche, Campeche, México (BS).
Ortega-Jimenez, C. F., Guzman-Marin, E., Gutierrez-Blanco, E., Ortega-Pacheco, A., & Jimenez-Coello, M. (2018). Chagas Disease in the Yucatan Peninsula, Mexico. In Current Topics in Tropical Emerging Diseases and Travel Medicine. IntechOpen.	Ortega-Jimenez,	2018	Book chapter	IntechOpen.	NA	NI	Yucatan Peninsula	NA	NA	NA	NA	NA	NA	NA	NA	NA
Laureano-Rosario AE, Garcia-Rejon JE, Gomez-Carro S, Farfan-Ale JA, Muller-Karger FE. Modelling dengue fever risk in the State of Yucatan, Mexico using regional-scale satellite-derived sea surface temperature. Acta tropica. 2017 Aug 1;172:50-7. https:, , doi.org, 10.1016, j.actatropica.2017.04.017	Laureano-Rosario AE	2017	Research article	Acta tropica	January 2007–December 2010; January 2011–December 2012	Chicxulub Pueblo, Dzemul, Hunucma, Ixil, Progreso, Telchac Pueblo, Telchac Puerto, Ucu, and Merida	Yucatan	19.55°N–21.63°N, 87.53°W–90.40°W	human	humans	rural, urban	NA	NA	dengue fever	NA	NA	NA	NA	NA	National and researche centre, foreign university	Institute for Marine Remote Sensing, University of South Florida, College of Marine Science, USA. Centro de Investigaciones Regionales, Lab de Arbovirología, Unidad Inalámbrica, UADY, Merida, Yucatan, Mexico. Servicios de Salud de Yucatan, Hospital General Agustin O’Horan Unidad de Vigilancia Epidemiologica, Merida, Yucatan, Mexico
Loría-Cervera EN, Sosa-Bibiano EI, Van Wynsberghe NR, Andrade-Narváez FJ. Finding a model for the study of Leishmania (Leishmania) mexicana infection: The Yucatan Deer mouse (Peromyscus yucatanicus) as a suitable option. Acta Trop. 2018 Nov;187:158-164. doi: 10.1016, j.actatropica.2018.08.003. Epub 2018 Aug 6. PMID: 30092224.	Loría-Cervera	2018	Review article	Acta Tropica	NI	NI	Yucatan	NI	Rodents	rodents	sylvatic	NA	forest	NA	NA	NA				UADY	Centro de Investigaciones Regionales “Dr. Hideyo Noguchi
Zepeda-Espinosa, J. Y., Alonzo-Salomón, L. G., Reyes-Novelo, E. A., & Ruiz-Piña, H. A. (2019). Haematological parameters in a free-ranging population of Didelphis virginiana from Mexico. Austral journal of veterinary sciences, 51(3), 125-130.	Zepeda-Espinosa	2019	Brief comunication	Austral Journal of Veterinary Sciences	October 2009-April 2010, October 2011-December 2012, and January-December 2014	Molas (al SE de MID)	Yucatan	20° 49’ 39’’ N, 89° 37’ 36’’ W	Zariguellas	marsupials	rural	peridomestic	dwelling	NA	NA	NA	201	NA	Bioquímica sanguínea	UADY	Centro de Investigaciones Regionales “Dr. Hideyo Noguchi”
Adeniran AA, Fernández‐Santos NA, Rodríguez‐Rojas JJ, Treviño‐Garza N, Huerta‐Jiménez H, Mis‐Ávila PC, Pérez‐Pech WA, Hernández‐Triana LM, Rodríguez‐Pérez MA. Identification of phlebotomine sand flies (Diptera: Psychodidae) from leishmaniasis endemic areas in southeastern Mexico using DNA barcoding. Ecology and Evolution. 2019 Dec;9(23):13543-54.	Adeniran	2019	Research article	Ecology and Evolution	October 2016 and February 2018	Chetumal Othon P. Blanco, Candelaria or Jose Maria Morelos, Chunhuhub (Felipe Carrillo Puerto)	Quintana Roo	Chetumal Othon P. Blanco (18°32′4.2″N, 88°20′7.08″W), Candelaria or Jose Maria Morelos (19°44′11.04″N, 88°57′23.4″W), Chunhuhub 19°35′7.8″N, −88°35′3.48″W), and Felipe Carrillo Puerto 19°22′42.96″N, 88°11′21.12″W	Bichromomyia olmeca olmeca, Brumptomyia mesai, Dampfomyia beltrani, steatopyga, Dampfomyia deleoni, Lutzomyia cruciata, Lutzomyia longipalpis, Psathyromyia shannoni,	vectors	NI	NI	NI	NA	NA	NA	50	NA	NA	National research institutes and medical center, foreign research center	Laboratorio de Biomedicina Molecular, Centro de Biotecnología Genómica, Instituto Politécnico Nacional, Reynosa, México, Centro de Investigación y Desarrollo en Ciencias de la Salud, Unidad de Patógenos Emergentes, Re-emergentes y Vectores, Universidad Autónoma de Nuevo León, Nuevo León, México, Centro Nacional de Programas Preventivos y Control de Enfermedades, Secretaria de Salud, Mexico City, …
Martinez-Cruz C, Arenas-Monreal L, Gomez-Dantes H, Villegas-Chim J, Gloria AB, Maria ET, Pavia-Ruz N, Che-Mendoza A, Manrique-Saide P. Educational intervention for the control of Aedes aegypti with Wolbachia in Yucatan, Mexico. Evaluation and Program Planning. 2023 Apr 1;97:102205. https:, , doi.org, 10.1016, j.evalprogplan.2022.102205	Martinez-Cruz	2022	Research article	Evaluation and Program Planning	July 2019 to February 2020	San Pedro Chimay (Merida)	Yucatan	NI	NA	NA	urban	domestic	housing	NA	NA	NA	NA	NA	NA	National and researche centre, foreign university	School of Public Health of Mexico, National Institute of Public Health, Health Systems Research Center, National Institute of Health, Collaborative Unit for Entomological Bioassays, Campus of Biological and Agricultural Sciences Campus of Biological and Agricultural Sciences, UADY, Merida, Mexico. UADY, Pedro Kouri Institute of Tropical Medicine, Cuba
Gómez-Palacio A, Arboleda S, Dumonteil E, Townsend Peterson A. Ecological niche and geographic distribution of the Chagas disease vector, Triatoma dimidiata (Reduviidae: Triatominae): Evidence for niche differentiation among cryptic species. Infect Genet Evol. 2015 Dec;36:15-22. doi: 10.1016, j.meegid.2015.08.035. Epub 2015 Aug 29. PMID: 26321302.	Gómez-Palacio	2015	Research article	Infection, Genetics and Evolution		Teya, Tixcacalcupul, Merida, Tres Reyes en Chacsinkín, Dzidzilche (en MID) y Eknakan (en Cuzamá)	Yucatan Peninsula	NI	Triatoma dimidiata	vectores	rural, urban	domestic, peridomestic		NI	NA	NA	T. dimidiata		PCR	Universidades, Centro de Iinvestigaciones regionales del estado, universidad de EU	Universidad de Antoquia, Colombia; Centro de Investigaciones Regionales “Dr. Hideyo Noguchi, UAY; Universidad de Kansas			Opossum 22 (27.8) 26 (32.9) 48 (29.1) 30.7% 35 (72.9)
Canto-Osorio JM, Cuxim-Koyoc A, Ruiz-Piña HA, Morales-Malacara JB, Reyes-Novelo E. Ectoparasites of Didelphis virginiana from Yucatan, Mexico. Journal of Medical Entomology. 2020 Nov;57(6):1821-9.doi: 10.1093/jme/tjaa106	Canto-Osorio	2020	Research article	Journal of Medical Entomology	January 2014 to December 2014	Molas (MID)	Yucatan	Molas (20° 49′ 39′′ N and 89° 37′ 36′′ W)	Opossum (Didelphis virginiana) and ectoparasites (Ixodidae, Atopomelidae, Ctenophthalmidae , Hystrichopsyllidae, Rhopalopsyllidae, Ceratophyllidae, and Pulicidae)	Opossums, ticks, mites and fleas	rural	peridomestic	housing	NA	NA	NA	145 opossums, 3,023 arthropods	NA	NA	National and researche centre	Centro de Investigaciones Regionales ‘Dr. Hideyo Noguchi’, Universidad Autónoma de Yucatan. Laboratorio de Espeleobiología y Acarología, Facultad de Ciencias, Campus Juriquilla, Universidad Nacional Autónoma de México.
Chan-Chable RJ, Balam-Poot E, Vázquez-Marroquín R, MartÍnez-Arce A, Mis-Avila PC, Hernández-Triana LM. New distribution record of Aedes albopictus in Quintana Roo, Mexico, and its importance to public health. Journal of the American Mosquito Control Association. 2020 Sep 1;36(3):197-200. doi.org, 10.2987, 20-6935.1	Chan-Chable RJ	2020	Research article	Journal of the American Mosquito Control Association	In June and July 2018, March and December 2019, and January 2020	Dzulá, Chetumal (Othón P. Blanco), Petcacab, Nicolás Bravo, and Tihosuco	Quintana Roo	18°31´17´´N 88°18´13´´W;19°36´27´´N 88°24´48´´W;19°17´23.4´´N 88°13´27.6´´W; 18°25´12´N 88°55´14´´W; 20°11´52.5´´N 88°22´21´´W	Aedes albopictus	Mosquitoes	rural, urban	domestic	housing	dengue, yellow fever, chikungunya, Zika, encephalitis, and filariasis	NA	NA	10 (adult females)	NA	Morphological identification	National and researche centre, foreign university	Postgrado en Ciencias en Producción Agropecuaria, Universidad Autónoma Agraria Antonio Narro, Unidad Laguna, Coahuila, Mexico. Departamento de Enfermedades Transmitidas por Vector y Zoonosis, Servicios Estatales de Salud de Quintana Roo. Departamento de Sistemática y Ecología Acuática, El Colegio de la Frontera Sur, Unidad Chetumal, Mexico. Animal and Plant Health Agency, Virology Department, Rab…
Haro P, Trasviña-Muñoz E, May-Concha I, López-Valencia G, Monge-Navarro F, Herrera-Ramírez C, Mercado-Rodríguez JA, Villanueva-Alonzo H, Waleckx E. Historical Spatial Distribution of Zoonotic Diseases in Domestic, Synanthropic, and Wild Animals in the Mexican Territory of the Yucatan Peninsula. J Trop Med. 2021 Aug 7;2021:8699455. doi: 10.1155, 2021, 8699455. PMID: 34413891; PMCID: PMC8369176.	Haro P	2021	Review article	Journal of Tropical Medicine	Noviembre 2014 - Febrero 2016	Molas Cacalchen Tetiz	Yucatan	ND	Tlacuache (Didelphis virginiana)	multispecies	all habitat	NA	NA	NA	NA	NA	66	NA	NA	Universidades nacionales y extranjeras	Inst. de Inv. en cc Veterinarias, Univ. Autón de BC, Mexicali; Centro de Investigaciones Regionales Dr. Hideyo Noguchi UADY, Univ. Montpellier, France
Haro, P., Ruiz-Piña, H. A., Canché-Pool, E. B., Medina, S., & Mercado, J. A. (2018). Physiological basal parameters of free-ranging opossums (Didelphis virginiana) in the Yucatan Peninsula, Mexico. Journal of Zoo and Wildlife Medicine, 49(2), 480-483.	Haro P.	2018	Research article	Journal of Zoo and Wildlife Medicine	Noviembre 2014 - Febrero 2016	Molas Cacalchen Tetiz	Yucatan	ND	Tlacuache (Didelphis virginiana)	opossums	rural	domestic, peridomestic	dwelling	NA	NA	NA	66	NA	NA	UADY, comunidad y ZOO de BC	Centro de Investigaciones Regionales Dr. Hideyo Noguchi Y Laboratorio de Zoonosis y otras Enfermedades Transmitidas por Vector, Facultad de Matemáticas, Depto de cc Exactas e Ingeniería de la UADY, Zoo Parque del Niño Jersey de B.C.
Waleckx E, Pasos-Alquicira R, Ramírez-Sierra MJ, Dumonteil E. Sleeping habits affect access to host by Chagas disease vector Triatoma dimidiata. Parasites & vectors. 2016 Dec;9:1-6. doi: 10.1186, s13071-016-1852-3	Waleckx	2016	Research article	Parasites and Vectors	NI	Bokoba, Teya, Sudzal	Yucatan	21°00’27”N, 89°10’47”W), Teya (21°02’55”N, 89°04’25”W), and Sudzal (20°52’19”N, 88°59’20”W),	Triatoma dimidiata	vector	rural	domestic, peridomestic	housing	NA	NA	NA	232	NA	test the hypothesis that this low feeding status and limited colonization may be associated, at least in part, with the local practice in Mayan communities to sleep in hammocks instead of beds	Residents, regional university and foreign university	Centro de Investigaciones Regionales “Dr Hideyo Noguchi”, Universidad Autónoma de Yucatan, Merida, México. Department of Tropical Medicine, Tulane University, School of Public Health and Tropical Medicine, New Orleans, LA, USA
Valdez-Tah A, Huicochea-Gómez L, Ortega-Canto J, Nazar-Beutelspacher A, Ramsey JM. Social representations and practices towards triatomines and Chagas disease in Calakmul, México. Plos one. 2015 Jul 23;10(7):e0132830. doi:10.1371, journal.pone.0132830	Valdez-Tah	2015	Research article	PLoS ONE	NI	Zoh-Laguna in Calakmul	Campeche	Lat. 18.591673, long -89.417489	human	human	rural	domestic	housing, charcoal production, agriculture, timber extraction, reforestation and conservation projects, small scale livestock rearing, and hunting	Chagas	NA	NA	NA	NA	interviews and participatory observation	Residents, mexican universities, research centers, and heald care centers	El Colegio de la Frontera Sur, Campeche, Campeche; Centro Regional de Investigación en Salud Pública, Instituto Nacional de Salud Pública, Tapachula, Chiapas; Centro Regional de Investigaciones Biomédicas “Dr. Hideyo Noguchi”, UADY, Merida, Yucatan, El Colegio de la Frontera Sur, San Cristóbal de las Casas, Chiapas, México
Villalobos-Cuevas VA, Weber M, Lareschi M, Acosta R. Pulgas parásitas de mamíferos pequeños y medianos de Calakmul, Campeche, México y nuevos registros de localidades. Revista mexicana de biodiversidad. 2016 Dec;87(4):1372-8. http://dx.doi.org/10.1016/j.rmb.2016.09.009	Villalobos-Cuevas VA	2016	Research article	Revista Mexicana de Biodiversidad	January to October 2010 (monthly, 10 days per departure)	Hopelchén and Calakmul	Campeche	El ejido de Pachuitz (19◦08’48” N, 89◦14’56” O), Nuevo Becal (18◦36’35” N, 89◦18’09” O).	Host: Opossums (Didelphis virginiana and Didelphis marsupialis), Philander (Philander possum), Gray fox (Urocyon cinereoargenteus), Ocelot (Leopardus pardalis), dogs (Canis familiaris), Jaguarundi (Puma yagouaroundi), cats (Felis catus), pigs (Sus scrofa domesticus), white-tailed deer (Odocoileus virginianus), red brocket deer (Mazama americana), collared peccary (Tayassu tajacu and Tayassu pecar…	Wild and domestic mammals, fleas	rural	peridomestic	housing	NA	NA	NA	197 mammals and 58 fleas	22 (11.16%) of mammals had fleas, the most abundant fleas were Pulex porcinus and Rhopalopsyllus australi	Stereomicroscope and morphological keys	Natitonal and researche centre	El Colegio de La Frontera Sur, Unidad Campeche, Centro de Estudios Parasitológicos y de Vectores (CONICET CCT La Plata-UNLP), Museo de Zoología, Facultad de Ciencias, Universidad Nacional Autónoma de México, Ciudad de México.
Arias NP, Chim JE, Shanahan MW, Buenfil DJ, Ceballos MJ, Valencia JE, Pavón JR, Pérez MA, Ruz NP, Dantes HG. Studying sociocultural factors associated with dengue fever in elementary school children in Yucatan, Mexico. SAGE Publications Limited; 2017. dx.doi.org, 10.4135, 9781473998551	Arias NP	2017	Case report	SAGE Publications Limited	2014-01-01	Ticul, Progreso, Merida	Yucatan	NI	human	humans	urban	domestic	housing	dengue fever	NA	NA	750 families	NI	scope, and limits of the in-depth interview	National and researche centre	SAGE Publications Ltd
Bond JG, Moo-Llanes DA, Ortega-Morales AI, Marina CF, Casas-Martínez M, Danis-Lozano R. Diversity and potential distribution of culicids of medical importance of the Yucatan Peninsula, Mexico. salud pública de méxico. 2020 Aug;62(4):379-87. doi.org, 10.21149, 11208	Bond JG	2020	Research article	Salud Pública de México	April 26 to May 28, 2016; the second, October 8 to November 7, 2016; third, from February 1 to March 2, 2017, fourth, from June 7 to July 5, 2017.	Biosphere Reserves (BR) of Calakmul and Los Petenes, Ría Celestún, Ría Lagartos, and Sian Ka’an,	Yucatan peninsula	NI	Aedes aegypti, Ae. albopictus, Ae. taeniorhynchus, Anopheles albimanus, An. pseudopunctipennis, An. vestitipennis, Coquillettidia venezuelensis, Culex coronator, Cx. interrogator, Cx. nigripalpus, Cx. quinquefasciatus, Haemagogus equinus, Mansonia titillans, Psorophora confinnis, and Sabethes chloropterus	Mosquitoes	rural, urban	domestic	housing	dengue, yellow fever, chikungunya, Zika, encephalitis, and filariasis	NA	NA	3 458 single records for 14 species mosquitoes	NA	taxonomically identified at species level	National and researche centre, foreign university	Centro Regional de Investigación en Salud Pública, Instituto Nacional de Salud Pública. Chiapas, México. Departamento de Parasitología, Universidad Autónoma Agraria Antonio Narro-Unidad Laguna. Coahuila, México.
Panti-May, J. A., Torres-Castro, M. A., & Hernández-Betancourt, S. F. (2021). PARÁSITOS ZOONÓTICOS Y MICROMAMÍFEROS EN LA PENÍNSULA DE Yucatan, MÉXICO: CONTRIBUCIONES DEL CCBA-UADY†[ZOONOTIC PARASITES AND MICROMAMMALS IN THE YUCATAN PENINSULA, MEXICO: CONTRIBUTIONS OF THE.	Panti-May	2021	Review article	Tropical and Subtropical Agroecosystems	NA	NA	Yucatan Peninsula	NA	NA	NA	NA	NA	NA	NA	NA	NA	NA	NA	NA	UADY	Facultad de Medicina Veterinaria y Zootecnia, y Centro de Investigaciones Regionales ‘Dr. Hideyo Noguchi’, UADY;
Janssen N, Fernandez‐Salas I, Díaz González EE, Gaytan‐Burns A, Medina‐de la Garza CE, Sanchez‐Casas RM, Börstler J, Cadar D, Schmidt‐Chanasit J, Jöst H. Mammalophilic feeding behaviour of Culex quinquefasciatus mosquitoes collected in the cities of Chetumal and Cancun, Yucatan Peninsula, Mexico. Tropical Medicine & International Health. 2015 Nov;20(11):1488-91. https:, , doi.org, 10.1111, tmi.12…	Janssen	2015	Research article	Tropical Medicine and International Health	September 2012 to November 2012 and in November 2013	Chetumal and Cancun	Quintana Roo	NI	Cx. Quinquefasciatus	Mosquitoes	urban	domestic	housing	NA	NA	NA	911 blood-fed Cx. quinquefasciatus	NA	PCR and Sanger sequencing	National and researche center, foreign university	Bernhard Nocht Institute for Tropical Medicine, WHO Collaborating Centre for Arbovirus and Haemorrhagic Fever Reference and Research, Hamburg, Germany. Centro de Investigaci on y Desarrollo en Ciencias de la Salud, Monterrey, Mexico. Centro Regional de Investigaci on en Salud Publica, Tapachula, Mexico. Facultad de Ciencias Biológicas Lab, Entomolog ıa Médica, Monterrey, Mexico. Facultad deMedici…
Ortega Pacheco, A., & Jiménez Coello, M. (2017). La rabia canina, una zoonosis latente en Yucatan. Revista biomédica, 28(2), 61-63.	Ortega Pacheco	2017	Editorial note	Biomédica	NA	NA	Yucatan			rodents	NA	NA	NA	NA	NA	NA
Canché-Pool, E. B., Panti-May, J. A., Ruiz-Piña, H. A., Torres-Castro, M., Escobedo-Ortegón, F. J., Tamay-Segovia, P., ... & Reyes-Novelo, E. (2022). Cutaneous Leishmaniasis Emergence in Southeastern Mexico: The Case of the State of Yucatan. Tropical Medicine and Infectious Disease, 7(12), 444.	Canché-Pool	2022	Review article	Tropical Medicine and Infectious Disease	NA	NA	Yucatan	NA	NA	NA	NA	NA	NA	NA	NA	NA	NA	NA	NA
Torres-Castro, M. A. (2017). ¿Son los roedores sinantrópicos una amenaza para la salud pública de Yucatan? Revista Biomédica, 28(3), 179-186.	Torres-Castro_b	2017	Review article	Biomédica	NI	NI	Yucatan	NI	NI	NA	NA	NA	NA	NI	NI	NI	NI	NI	NI		Centro de Investigaciones Regionales “Dr. Hideyo Noguchi”, UADY
Stuckey MJ, Chomel BB, Galvez-Romero G, Olave-Leyva JI, Obregón-Morales C, Moreno-Sandoval H, Aréchiga-Ceballos N, Salas-Rojas M, Aguilar-Setién A. Bartonella Infection in Hematophagous, Insectivorous, and Phytophagous Bat Populations of Central Mexico and the Yucatan Peninsula. Am J Trop Med Hyg. 2017 Aug;97(2):413-422. doi: 10.4269, ajtmh.16-0680. Epub 2017 Jul 19. PMID: 28722567; PMCID: PMC554…	Stuckey MJ	2017	Research article	American Journal of Tropical Medicine and Hygene	2013-12-01	North and South Yucatan	Yucatan	NI	Artibeus, Balantiopteryx, Carollia, Desmodus, Glossophaga, Pteronotus y Sturnira	bats	sylvatic	sylvatic	NI	Endocarditis	Bartonella spp.	other bacteria	45	NI	Culture, PCR	Universidades nacional y extranjera, instituciones de salud	Escuela de medicina veterinaria, Univ de California, Centro Médico Nacional Siglo XXI (IMSS), Inst CC agropecuarias, Univ de Hidalgo; INDRE
Castillo-Polanco, M. A., de la Cruz-Burgoa, L. E., & Peniche-Lara, G. F. 2021 Jan Determination of scrub typhus in negative patients for dengue and rickettsia. South Florida Journal of Development, 2(1), 866-870. doi: 10.46932/sfjdv2n1-063	Castillo-Polanco	2021	Research article	South Florida Journal of Development	January 2017 and June 2017	Merida	Yucatan	NI	Human	Human patient	urban	domestic	hospital	Scrub typhus	Orientia tsutsugamushi	other bacteria	21 blood samples	19% (4/21) posibles positivos all gen STA-56 de Orientia tsutsugamushi, por confirmar mediante secuenciación	PCR and electrophoresis	National and researche centre	Unidad Interinstitucional de Investigación Clínica y Epidemiológica de la Facultad de Medicina de la Universidad Autónoma de Yucatan, General Hospital “Dr. Agustín O ́Horán”, the “ISSSTE Regional Merida'' and private hospitals referred to the Inter-Institutional Unit of Clinical and Epidemiological Research (IIUCE) for molecular diagnosis.
Schulte Fischedick, F. B., Stuckey, M. J., Aguilar-Setién, A., Moreno-Sandoval, H., Galvez-Romero, G., Salas-Rojas, M., ... & Chomel, B. B. (2016). Identification of Bartonella Species Isolated from Rodents from Yucatan, Mexico, and Isolation of Bartonella vinsonii subsp. yucatanensis subsp. nov. Vector-Borne and Zoonotic Diseases, 16(10), 636-642.	Schulte Fischedick	2016	Research article	Vector-Borne and Zoonotic Diseases	Dic. 2013	Peto, Bokobá, San José Pituch	Yucatan	20° 7' 33'' N, 88° 55' 22'' W; 21° 0' 27'' N, 89° 10' 49'' W; 20° 56' 59'' N, 88° 40' 29'' W	Roedores: Peromyscus yucatanicus, Heteromys gaumeri, Rattus rattus y Ototylomys phyllotis	rodents	NI	NI	NI	Bartonelosis	Bartonella spp.	Other bacteria	38 en total. P. yucatanicus: 27, H. gaumeri: 7, R. rattus: 2 y O. phyllotis:2	0.58	Colony morphology and PCR amplification of the extracted DNA from the heart tissue and cultures using primers CSH1F and CSH1137, to generate a 379-bp amplicon of the Bartonella citrate synthase gene (gltA gene)	Universidades internacionales, Sistemas de salud Nacional, Gobierno con el INDRE	Univ. deCalifornia, Universidad de Urtrech, IMSS, Instituto de Diagnóstico y Referencia Epidemiológicos INDRE
Torres-Castro, M., Suárez-Galaz, A., Yeh-Gorocica, A., Sánchez-Montes, S., Arjona-Torres, M., Panti-May, A., ... & Manrique-Saide, P. A case of natural infection with in a coati () from Mexico. Helminthologia, 60(1), 106-111.	Torres-Castro	2023	Investigation note	Helminthologia	NI		Yucatan Peninsula	20°46’6.86”N-88°49’32.30”W; 20°45’44.59”N-88°47’9.35”W	Coatí Nasua Narica	coatis	sylvatic	Carretera (Bosque perturbado)	Infraestructura	Parasitosis	Dirofilaria immitis	other parasite	2	0.5	Observación directa, PCR 18S 965, 1573R, secuenciación	Universidades nacionales	Centro de Investigaciones Regionales “Dr. Hideyo Noguchi”, Universidad Veracruzana; Campus de Ciencias Biológicas y Agropecuarias UADY;
Ake-Canche, B., Rodriguez-Bataz, E., Esquivel-Piña, J. Y., Tolentino-Loreto, A., Arroyo-Escalante, S., Martínez-Ocaña, J., ... & Martinez, A. (2022). Can the genetic variability of Blastocystis sp. be associated with the climatic region of its human carriers? Infection, Genetics and Evolution, 106, 105383.	Ake-Canche	2022	Brief comunication	Infection, Genetics and Evolution	2018-2019	NI	Campeche	89◦58′23.01“ W, 20◦12’24.01” N	Niños menores de 16 años	human	rural	Doméstico	Vivienda	Intestinal parasites	Blastocystis spp.	other parasite	76 in Campeche	33% in Campeche	Coprological, PCR
González-Solís, D., Elías-Gutiérrez, M., Prado-Bernal, J. A., & García-de la Cruz, M. A. (2019). DNA barcoding as a diagnostic tool of a rare human parasitosis: the first case of Lagochilascaris minor in Quintana Roo, Mexico. Journal of Parasitology, 105(2), 351-358.	González-Solís	2019	Case report	Journal of Parasitology	July 2016	NI	Quintana Roo	18°11'33''N, 88°58'58''W	Hombre de 23 años con lesiones en el cuello	human	rural	domestic	dwelling, subsistence hunting	Parasite	Lagochilascaris minor	other parasite	1	1	DNA barcoding, scanning electron microscopy	Centro de investigación y Sector salud privado y general	El Colegio de la Frontera Sur, QR; Clinina Carranza QR, Hospital General cdmx;
Cortez-Aguirre, G. R., Jiménez-Coello, M., Gutiérrez-Blanco, E., & Ortega-Pacheco, A. (2018). Stray dog population in a city of southern Mexico and its impact on the contamination of public areas. Veterinary medicine international, 2018.	Cortez-Aguirre	2018	Research article	Veterinary Medicine International	Mayo-Julio 2016	Capital	Campeche	17° 49' and 20° 51' N, 89° 06' and 92° 27' W	Perros	dogs	urban	domestic	dwelling	Intestinal parasites	A. caninum, T. canis, and D. caninum	other parasite	63,000-80,000 perros estimados	el 100% de heces con parásitos intestinales de nivel de infección medio a alto	Morfología de parásitos en heces	Universidad de yuc y veterinaria	Faculta de Medicina veterinarai y ciencias animales Y Regional Research Center “Dr. Hideyo Noguchi” de la UADY, y Centro Veterinario WAU
Montes-Pérez, M. P., Elsy, C. B., Rebeca, Q. E., & Eduardo, S. L. (2020). Report of rabies in tepezcuintles Cuniculus paca (syn. Agouti paca) in captivity in Yucatan. Abanico Veterinario, 10(abavet2020. 25).	Montes-Pérez	2020	Case report	Abanico Veterinario	Marzo y abril 1999	Xmatkuil (Merida)	Yucatan	NI	Cuniculus paca (tepezcuintle)	tepezcuintles	urban	doméstico (captivity)	NA	Rabies	Lyssavirus	other virus	3	1	inmunofluorescencia (IF)	UADY y sector privado	Facultad de Medicina Veterinaria y Zootecnia, UADY, Sector privado
Puebla-Rodríguez, P., Almazán-Marín, C., Garcés-Ayala, F., Rendón-Franco, E., Chávez-López, S., Gómez-Sierra, M., ... & Aréchiga-Ceballos, N. (2023). Rabies virus in white-nosed coatis (Nasua narica) in Mexico: what do we know so far?. Frontiers in Veterinary Science, 10, 1090222.	Puebla-Rodríguez	2023	Case report	Frontiers in Veterinary Science	2019, 2020 y 2022	NI	Yucatan peninsula	NI	Coatí Nasua Narica	coatíes	NA	NA	NA	Rabia	RABV	other virus	10	1	Prueba de antígenos de fluorescencia, qPCR, secuenciación	Sector salud, Gobierno, Universidades nacionales	INDRE; Facultad de Medicina Veterinaria y Zootecnia UNAM; Departamento de Producción Agrícola y Animal UAM; Comité Estatal para el Fomento y Protección Pecuaria del Estado de Yucatan
Charles J, Firth AE, Loroño-Pino MA, Garcia-Rejon JE, Farfan-Ale JA, Lipkin WI, Blitvich BJ, Briese T. Merida virus, a putative novel rhabdovirus discovered in Culex and Ochlerotatus spp. mosquitoes in the Yucatan Peninsula of Mexico. J Gen Virol. 2016 Apr;97(4):977-987. doi: 10.1099, jgv.0.000424. Epub 2016 Feb 11. PMID: 26868915; PMCID: PMC4854369.	Charles	2016	Research article	Journal of General Virology	2007, 2008 y 2013	Cozumel, Merida, Sian Ka’an, Tixkokob y Tzucacab	Yucatan Peninsula	NI	Aedes aegypti (n5419), Anopheles albimanus (n5727), Anopheles crucians (n5691), Anopheles vestitipennis (n5913), Ochlerotatus taeniorhynchus (n51000), Ochlerotatus trivittatus (n5734) and Psorophora cyanescens (n51000)	vector	rural, urban	domestic, peridomestic	dwelling	NI	Rhabdovirus	other virus	27 571 de C. quinquefasciatus,	0.034	Genome sequencing	Universidades Nacional e internacional, Centro de investigaciones regionales	Colegio de medicina veterianria UNIV IOWA, Depto de Patología Univ. Cambridge, Centro Hideyo Nuguchi de la UADY, Univ de Columbia
Charles J, Tangudu CS, Hurt SL, Tumescheit C, Firth AE, Garcia-Rejon JE, Machain-Williams C, Blitvich BJ. Detection of novel and recognized RNA viruses in mosquitoes from the Yucatan Peninsula of Mexico using metagenomics and characterization of their in vitro host ranges. J Gen Virol. 2018 Dec;99(12):1729-1738. doi: 10.1099, jgv.0.001165. Epub 2018 Nov 9. PMID: 30412047; PMCID: PMC6537628.	Charles	2018	Research article	Journal of General Virology	2007-2008	Merida, Tixkokob, Tzucacab	Yucatan	NI	Moscos de los géneros Aedes, Anopheles, Culex, Mansonia and Psorophora	vectors	rural, urban	domestic	dwelling	Virus infections	Culex flavivirus (Flavivirus), Houston virus (Alphamesonivirus), Mayapan virus (Nodaviridae) y Uxmal virus (Negevirus)	other virus	1359	NI	Secuenciación	Universidades nacional y extranjeras	Universidad de IOWA USA, Cambridge UK, Centro de Investigaciones Regionales ‘Dr Hideyo Noguchi’ UADY
Dzul-Rosado K, Panti-Balam C, Lavín-Sánchez D, Palma-Chan A, Caamal-Poot M, Achach-Medina K, Quiñones-Vega C, Lugo-Caballero C, Noh-Pech H, Tello-Martín R, López-Ávila K. Clinical and laboratory features of rickettsioses in Yucatan, Mexico. Acta Tropica. 2024 Jan 1;249:107048. doi.org/10.1016/j.actatropica.2023.107048	Dzul-Rosado K	2024	Research article	Acta Tropica	January 2015 and December 2018	Merida, Progreso, Kantunil, Dzitya (MID), Ucu, Izamal, Sotuta, Tahmek, Oxkutzcab, Kanasin, Hocaba, San Felipe, Timucuy, Uman, and Cenotillo.	Yucatan	NI	Human	Humans	rural, urban	domestic, peridomestic	housing	Rickettsioses	Rickettsia typhi, Rickettsia rickettsii	Rickettsia	427 samples	A total of 22.7 % (97/427) positive cases of Rickettsia spp.	Indirect immunofluorescence assay (IFA), PCR and sequencing	Natitonal and researche centre	Dr. Hideyo Noguchi Regional Research Center, Emerging and Re-emerging Disease Laboratory. Dr. Agustín O'Horán General Hospital. Inter-Institutional Unit of Epidemiologic and Clinical Research, Medicine Faculty, Autonomous University of Yucatan.
Dzul-Rosado KR, Reyes-Novelo E, Lugo-Caballero C, Cuxim-Koyoc AD, Collí-Padrón F, Tello-Martín R, López-Ávila KB, Palma-Chan A, Peniche-Lara G, Ruiz-Piña HA. Urban ecology of hosts and vectors of Rickettsia in a rickettsiosis-endemic city of the Yucatan Peninsula, Mexico. Acta Trop. 2021 Apr;216:105832. doi: 10.1016, j.actatropica.2021.105832. Epub 2021 Jan 16. PMID: 33465349.	Dzul-Rosado_a	2021	Research article	Acta tropica	2016	Merida	Yucatan	20◦58′ 04′′ N - 89◦37′ 18′′ W	Tlacuache (Didelphis virginiana) Ratón (Mus musculus) Rata negra (Rattus rattus) Perros (Canis familiaris)	marsupials	urban	Doméstico y peridoméstico	dwelling	Rickettsiosis	Rickettsia spp.	Rickettsia	99 mammals	Tlacuache 62.5% (15, 24) Ratón 76.9% (10, 13) Ratas 71.4% (5, 7) Perros 95.9% (47, 50)	Serología por inmunofluorescencia (IFA) PCR para el gen rOmpB	UADY, sector salud	Centro de Investigaciones Regionales “Dr. Hideyo Noguchi” y Facultad de Medicina de la UADY, Unidad de vigilancia Epidemiol´ogica, Hospital General
Torres-Castro M, Reyes-Novelo E, Bolio-González M, Lugo-Caballero C, Dzul-Rosado K, Colunga-Salas P, Sánchez-Montes S, Noh-Pech H, Puerto FI, Rodríguez-Vivas RI. Epidemiological study of the occurrence of typhus group Rickettsia natural infection in domiciliated dogs from a rural community in south-eastern Mexico. Animals. 2022 Oct 21;12(20):2885. doi.org/10.3390/ani12202885	Torres-Castro M	2022	Research article	Animals	February to April 2019	Maxcanú	Yucatan	(20°24′–20°50′ N, 89°54′–90°21′ W)	Humans and Domestic dogs (Canis lupus familiaris)	Humans and dogs	rural	domestic	housing	Murine typhus	Rickettsia spp.	Rickettsia	142 dogs living in 58 households	34 (23.9%) (95% CI = 17.2–31.8) of the studied dogs were positive for Rickettsia species belonging to the TG.	PCR	National and researche centre, foreign university	Laboratorio de Enfermedades Emergentes y Reemergentes, Centro de Investigaciones Regionales “Dr. Hideyo Noguchi”, Universidad Autónoma de Yucatan, Merida. Laboratorio de Zoonosis y otras Enfermedades Transmitidas por Vector, Centro de Investigaciones Regionales “Dr. Hideyo Noguchi”, Universidad Autónoma de Yucatan, Merida. Facultad de Medicina Veterinaria y Zootecnia, Campus de Ciencias Biológica…
Dzul-Rosado KR, Lugo-Caballero C, Salcedo-Parra A, López-Soto RD, Faccini-Martínez ÁA. Long term neurologic sequelae in a Mexican rocky mountain spotted fever case. Brazilian Journal of Infectious Diseases. 2019 Jul 18;23:121-3. doi.org/10.1016/j.bjid.2019.04.006	Dzul-Rosado KR	2019	Case report	Brazilian Journal of Infectious Diseases	2007 and 2017	Tahdziú	Yucatan	NI	Human	Human patient	rural	domestic	housing	Rocky Mountain spotted fever	Rickettsia rickettsii	Rickettsia	1	100	Immunofluorescence Assay (IFA), PCR and sequencing	National and researche centre, foreign university	Universidad Autónoma de Yucatan, Emerging and Re-emerging Diseases Laboratory of Regional Research Center "Dr. Hideyo Noguchi". Graduate and Research Unit, Nursing Faculty. IMSS Campeche, Servicio de Neurología Hospital General. Universidade Federal do Espírito Santo, Health Science Center, Postgraduate Program in Infectious Diseases.
Vázquez-Guerrero E, Reyes-Solís GC, Cano-Ravell AE, Machain-Williams C, Leyva-Gastélum M, Estrada-de Los Santos P, Álvarez-Hernández G, Ibarra JA. Detection of Rickettsia amblyommatis and Rickettsia bellii in ticks collected from pet dogs in peri-urban and rural areas in Yucatan, Mexico. Experimental and Applied Acarology. 2023 Aug;90(3-4):441-53. doi.org/10.1007/s10493-023-00825-z	Vázquez-Guerrero E	2023	Research article	Experimental and Applied Acarology	September 2018 to June of 2019	Dzununcán (MID), Cholul (MID), Cantamayec, Chenché de las Torres (Temax).	Yucatan	20°53’37.5"N, 89°39’23.1"W; 21°07’49.1"N, 88°58’56.2"W; 20°26’34.6"N, 89°09’16.9"W	Host: Domestic dogs (Canis lupus familiaris) Vector: Rhipicephalus sanguineus (s.l.), Amblyomma dissimile, Amblyomma tuberculatum, Amblyomma sp., Amblyomma cajennense, Amblyomma auriculatum, Amblyomma maculatum, Amblyomma parvum, Amblyomma ovale, and Hyalomma sp.	Dogs and ticks	rural	peridomestic	housing	Rickettsioses	Rickettsia amblyommatis, Rickettsia bellii	Rickettsia	27 dogs (Canis lupus familiaris) and 171 ticks	3 samples (1.8%) were positive via a portion of gltA PCR, indicating that these ticks were infected with Rickettsia species	Morphological identificatión and PCR	Natitonal and researche centre	Laboratorio de Genética Microbiana, Departamento de Microbiología, Escuela Nacional de Ciencias Biológicas, Instituto Politécnico Nacional, Ciudad de México. Centro de Investigaciones Regionales Dr. Hideyo Noguchi, Universidad Autónoma de Yucatan, Merida. Departamento de Medicina y Ciencias de la Salud, Universidad de Sonora.
Dzul-Rosado K, Castillo-León T, Montalvo-Nah E, Arias-León J, Puerto-Manzano F. Perception of risk among children: Exploring the risk of TB-rickettsial disease based on the children’s drawing pictures in a Mayan community of Yucatan. Health Promotion Perspectives. 2023;13(2):129. doi: 10.34172/hpp.2023.16	Dzul-Rosado K	2023	Research article	Health Promotion Perspectives	NI	Teabo	Yucatan	N 20° 19’ and 20° and W 89° 11’ and 89° 20’	Human	Humans	rural	domestic, peridomestic	housing	Tick-borne diseases (TBDs)	Rickettsia spp.	Rickettsia	224 drawings were collected	NA	Descriptive analysis to identify trends using counts and percents.	Natitonal and researche centre	Autonomous University of Yucatan, Regional Research Center “Dr. Hideyo Noguchi”, Laboratory of Emerging and Reemerging Diseases. Faculty of Psychology. Faculty of Medicine.
Lugo-Caballero C, Torres-Castro M, López-Ávila K, Hernández-Betancourt S, Noh-Pech H, Tello-Martín R, Puerto-Manzano F, Dzul-Rosado K. Molecular identification of zoonotic Rickettsia species closely related to R. typhi, R. felis, & R. rickettsii in bats from Mexico. Indian Journal of Medical Research. 2021 Sep 1;154(3):536-8. 10.4103/ijmr.IJMR_1083_19	Lugo-Caballero C	2021	Research article	Indian Journal of Medical Research	2018-09-01	X’matkuil (MID)	Yucatan	(20.865927-89.623794)	Artibeus jamaicensis	Bats	rural	peridomestic	housing	Rickettsioses	Rickettsia felis, Rickettsia rickettsii, Rickettsia typhi	Rickettsia	22	9 bats were PCR-positive for the OmpB and htrA genes (40.9%). After sequence analysis 4 positive for R. rickettsii, 4 positive for R. felis, 1 positive for R. Typhi	PCR	Natitonal and researche centre	Emerging & Re-emerging Diseases Laboratory, Regional Research Center “Hideyo Noguchi”. Department of Zoology, Campus of Biological & Agricultural Sciences, Autonomous University of Yucatan.
Dzul-Rosado, K., Herrera, R. C., Miranda-Schaeubinger, M., Arias-León, J., Peniche-Lara, G., Robert, H. G., & Omodior, O. (2022). Socio-ecological determinants of rickettsial seroprevalence in a rural community of Yucatan, Mexico. Infection, Genetics and Evolution, 102, 105291.	Dzul-Rosado	2022	Research article	Infection, Genetics and Evolution	Diciembre 2012 a Mayo 2013	Teabo	Yucatan	NI	Humanos , Garrapatas de perros y libres	human, vectors	rural, ecotone	Peridoméstico y campos agrícolas (milpas)	Vivienda y agrícola		Rickettsia typhi, Rickettsia rickettsii	Rickettsia	180	R. typhi (n = 77; 46%) - R. rickettsii [n = 27, 15%, (p < 0.05)], 23% para ambas especies	Immunfluorescence immunology (IFA)	National and foreign universities	Center for Regional Studies Hideyo Noguchi, Department of International Health, Johns Hopkins, Faculty of Medicine de UADY, Department of Biochemistry, University of Cambridge, University Bloomington
Dzul-Rosado K, Lugo-Caballero C, Arias-Leon JJ, Pacheco-Tucuch F, Peniche-Lara G, Zavala-Castro J. Attitudes and practices from people of a mayan community of Mexico, related to tick-borne diseases: implications for the design of prevention programs. Journal of Arthropod-Borne Diseases. 2018 Jun;12(2):152. doi.org/10.18502/jad.v12i2.41	Dzul-Rosado K	2018	Research article	Journal of Arthropod-Borne Diseases	December 2012 and May 2013	Teabo	Yucatan	N 20° 19' and 20° and W 89° 11' and 89° 20'.	Human	Humans	rural	domestic	housing	Tick borne-diseases	Rickettsia rickettsii	Rickettsia	A directed survey was applied to 212 (100%) householders (women and men)	NA	Household survey	Natitonal and researche centre	Emerging and Re-Emerging Diseases Laboratory of Centro de Investigaciones Regionales Universidad. Inter-Institutional Unit of Epidemiologic and Clinical Research, Medicine Faculty, Universidad Autonoma de Yucatan.
Dzul-Rosado K, Lugo-Caballero C, Tello-Martin R, López-Avila K, Zavala-Castro J. Direct evidence of Rickettsia typhi infection in Rhipicephalus sanguineus ticks and their canine hosts. Open Vet J. 2017;7(2):165-169. doi: 10.4314, ovj.v7i2.14. Epub 2017 Jun 11. PMID: 28652984; PMCID: PMC5475241.	Dzul-Rosado	2017	Research article	Journal of General Virology	Abril 2015 (secas)	Teabo	Yucatan	20.4001° N, 89.2830° W	Perros y garrapatas Rhipicephalus sanguineus asociadas	dogs, vectors	rural	domestic, peridomestic	dwelling, hunting, agriculture	Murine typhus vector-borne infectious disease	Rickettsia typhi	Rickettsia	10 perros, 6 pulgas	1	PCR y Restriction fragment length polymorphism (RFLPs)	Centro de investigaciones regionales de la Univ.	Center of Research and Regional Studies Dr Hideyo Noguchi, UADY
Blum-Domínguez S, Sánchez-Montes S, Núñez-Oreza LA, Mendoza-Zamudio J, Becker I, Berzunza-Cruz M, Tamay-Segovia P. First description of a clinical case of murine typhus in Campeche, Mexico. Revista da Sociedade Brasileira de Medicina Tropical. 2019 Jun 6;52:e20190009. https://doi.org/10.1590/0037-8682-0009-2019	Blum-Domínguez	2019	Case report	Journal of the Brazilian Society of Tropical Medicine	2017-06-01	Tenabo	Campeche	NI	Human	Human patient	rural	domestic	housing	Murine typhus	Rickettsia typhi	Rickettsia	1	100	PCR and indirect immunofluorescence serology test	National and researche centre, foreign university	Centro de Investigaciones Biomédicas de la Universidad Autónoma de Campeche. Unidad de Investigación en Medicina Experimental, Facultad de Medicina, Universidad Nacional Autónoma de México. Hospital General de Especialidades “Dr. Javier Buenfil Osorio”.
Peniche-Lara G, Jimenez-Delgadillo B, Munoz-Zanzi C, Cárdenas-Marrufo M, Pérez-Osorio C, Arias-León J. Presence of Rickettsia species in a marginalized area of Yucatan, Mexico. Journal of Tropical Medicine. 2018 Jun 5;2018. doi.org/10.1155/2018/7675828	Peniche-Lara G	2018	Research article	Journal of Tropical Medicine	June to July 2015	Mayapan	Yucatan	(20°28′05′′N–89°12′50′′W)	Host: Domestic dogs (Canis lupus familiaris), cats (Felis catus), Horses (Equus caballus) Vector: Rhipicephalus sanguineus, Ctenocephalides felis, Amblyomma mixtum, Ixodes affinis and Trichodectes canis	Dogs, cats, horses, ticks and fleas	rural	domestic, peridomestic	housing, livestock	Rocky Mountain spotted fever	Rickettsia rickettsii, Rickettsia typhi	Rickettsia	437 ectoparasites were collected from 90 animals (63 dogs, 19 horses, and 18 cats)	Six out of 354 (1.8%) serum samples were positive for antibody to R. typhi, A total of 49 R. sanguineus specimens tested positive for Rickettsia DNA.	Morphological identification, Indirect Immunofluorescence, PCR	Natitonal and researche centre	Laboratorio de Enfermedades Infecciosas y Parasitarias, Facultad de Medicina, Universidad Autónoma de Yucatan. Division of Environmental Health Sciences, School of Public Health, University of Minnesota.
Peniche-Lara G, Jimenez-Delgadillo B, Dzul-Rosado K. Rickettsia rickettsii and Rickettsia felis infection in Rhipicephalus sanguineus ticks and Ctenocephalides felis fleas co-existing in a small city in Yucatan, Mexico. Journal of Vector Ecology. 2015 Dec;40(2):422-4. doi.org/10.1111/jvec.12185	Peniche-Lara G	2015	Research article	Journal of Vector Ecology	January 2012 to June 2012	Oxkutzcab	Yucatan	(20° 18′ 10′′ N, 89° 25′ 6′′ W)	Host: Domestic dogs (Canis lupus familiaris) Vector: tick Rhipicephalus sanguineus, flea Ctenocephalides felis	Dogs, vectors	rural	domestic, peridomestic	housing, agriculture	Rocky Mountain spotted fever	Rickettsia rickettsii and Rickettsia felis	Rickettsia	28 dogs, 106 Rhipicephalus sanguineus, 65 Ctenocephalides felis	26.42% (28/106) Rhipicephalus sanguineus postitve for Rickettsia, 20% (13/65) Ctenocephalides felis postitve for Rickettsia.	Morphological identification, PCR, electrophoresis and sequencing	Natitonal and researche centre	Facultad de Medicina, Unidad Interinstitucional de Investigación Clínica y Epidemiológica. Centro de Investigaciones Regionales Dr. Hideyo Noguchi, Universidad Autónoma de Yucatan.
López‐Pérez AM, López‐Fernández O, Backus L, Somerville S, Zarza H, Cassaigne I, de la Torre A, Nuñez‐Perez R, Ceballos G, Guzmán‐Cornejo C, Ringenbach‐Valdez S. Spatial distribution patterns of tick community structure in sympatric jaguars (Panthera onca) and pumas (Puma concolor) from three ecoregions in Mexico. Medical and Veterinary Entomology. 2022 Sep;36(3):371-80. DOI: 10.1111/mve.12575	López‐Pérez AM	2022	Research article	Medical and Veterinary Entomology	2012 and 2020	Yucatan Peninsula	Yucatan peninsula	Ria Celestún Biosphere Reserve, Yucatan (20.6480°N, −90.2999°W). Laguna Om, Quintana Roo (18.4470°N, −89.0979°W). Calakmul Biosphere Reserve, Campeche (18.4392°N, −89.3418°W).	Hosts: Sympatric jaguars (Panthera onca) and pumas (Puma concolor). Ticks: Ixodes affinis, Amblyomma ovale, and Amblyomma tenellum	Felids and ticks	sylvatic	sylvatic	Biosphere Reserve	Tick-borne diseases (TBDs)	Rickettsia spp.	Rickettsia	7 species from 10 pumas (Puma concolor) and 9 jaguars (Panthera onca).	NA	Stereomicroscope and morphological keys	National and researche centre, foreign university	Department of Medicine and Epidemiology, School of Veterinary Medicine, University of California, Davis. Departamento de Etología, Fauna Silvestre y Animales de Laboratorio, Facultad de Medicina Veterinaria y Zootecnia, Universidad Nacional Autónoma de México. Department of Agricultural and Resource Economics, College of Agricultural and Environmental Sciences, University of California, Davis. De…
Sánchez-Montes S, Blum-Domínguez S, Lozano-Sardaneta YN, Zazueta-Islas HM, Solís-Cortés M, Ovando-Márquez O, Colunga-Salas P, Tamay-Segovia P, Becker I, Fernández-Figueroa E, Rangel-Escareño C. Molecular detection of Rickettsia sp. cf. Rickettsia monacensis in Ixodes sp. cf. Ixodes affinis collected from white-tailed deer in Campeche, Mexico. Parasitology Research. 2021 May;120:1891-5. doi.org/10…	Sánchez-Montes S	2021	Research article	Parasitology Research	February 19th 2019	Chiná in Camp. municipality	Campeche	(19°44′15.738″N, 90°27′35.854″W)	Host: White-tailed deer (Odocoileus virginianus) Vector: Amblyomma mixtum, Amblyomma ovale, Ixodes sp. cf. Ixodes affinis	Deer and ticks	rural	sylvatic	hunting	Spotted Fever	Rickettsia monacensis	Rickettsia	26 ticks associated (Amblyomma mixtum (5♀, 1♂), Amblyomma ovale (2♀, 1♂), and Ixodes sp. cf. Ixodes affinis (15♀, 2♂) with 3 white-tailed deer (O. virginianus.)	54% (14/26; 13♀ and 1 ♂) Ixodes sp. cf. Ixodes affinis tested positive for the presence of Rickettsia DNA	Morphological identification, PCR and sequencing	National and researche centre, foreign university	Facultad de Ciencias Biológicas y Agropecuarias región Tuxpan, Universidad Veracruzana, Veracruz, México. Centro de Medicina Tropical, División de Investigación, Facultad de Medicina, Universidad Nacional Autónoma de México. Laboratorio de Enfermedades Tropicales, Centro de Investigaciones Biomédicas de la Universidad Autónoma de Campeche. Laboratorio de Enfermedades Transmitidas por Vectores y Z…
Martínez-Ortiz, D., Torres-Castro, M., López-Ávila, K., Koyoc-Cardeña, E., & Manrique-Saide, P. (2019). Rickettsia spp. en garrapatas (Acari: Ixodidae) que infestan perros de una comunidad rural con antecedentes de rickettsiosis, Yucatan, México. Revista biomédica, 30(2), 43-50.	Martínez-Ortiz	2019	Research article	Revista Biomédica	Mayo y Junio 2014	Bolmay	Yucatan	20°32’56’’N -87°56’04’’W	Dogs ticks	vectors	rural	peridomestic	dwelling, agriculture, livestock	Rickettsiosis	Rickettsia spp.	Rickettsia	291 garrapatas en 95 perros domésticos	11.4% (12, 105) para los géneros Amblyomma (66.7%, 8, 12), Rhipicephalus (25%, 3, 12) e Ixodes (8.3%, 1, 12), y las spp A. mixtum, Rh. sanguineus s. l. e I. affinis	PCR	Sector Salud de Yucatan, UADY	Servicios de Salud de Yucatan, Centro de Investigaciones Regionales “Dr. Hideyo Noguchi”; Campus de Ciencias Biológicas y Agropecuarias, UADY
Peniche-Lara, G., Dzul-Rosado, K., Perez-Osorio, C., & Zavala-Castro, J. (2015). Rickettsia typhi in rodents and R. felis in fleas in Yucatan as a possible causal agent of undefined febrile cases. Revista do Instituto de Medicina Tropical de São Paulo, 57, 129-132.	Peniche-Lara	2015	Research article	Revista do Instituto de Medicina Tropical de São Paulo	Febrero-Julio 2012	Oxkutzcab	Yucatan	20° 18' 10" N, 89° 25' 6" W	Roedores: Rattus rattus, Ototylomys phyllotis y Peromyscus yucatanicus. Ectoparasites (fleas): Polygenis odiosus	rodents - vectors	rural	domestic, peridomestic	dwelling	Murine typhus vector-borne infectious disease	Rickettsia typhi in blood of R. ratus. R. felis detected in the flea P. odiosus (bacteria)	Rickettsia	42 rodent, 10 fleas	19% in rodents, 30% in fleas	PCR, sequencing (16S ARNr gene)	Residents, regional university and reserahc center	Facultad de Medicina, UNAM y Centro de Investigaciones Regionales “Dr. Hideyo Noguchi, UAY
Torres-Castro M, Reyes-Novelo E, Noh-Pech H, Sánchez-Montes S, Colunga-Salas P, Lugo-Caballero C, Rodríguez-Vivas RI. Rickettsia rickettsii and Rickettsia typhi in inhabitants from a rural community of southeast Mexico. Revista Peruana de Medicina Experimental y Salud Pública. 2022 Jun 24;39:124-5. doi.org/10.17843/rpmesp.2022.391.10519	Torres-Castro M	2022	Letter to the editor	Revista Peruana de Medicina Experimental y Salud Pública	March to April 2018	Maxcanú	Yucatan	NI	Human	Humans	rural	domestic	housing	Rickettsioses	Rickettsia typhi, Rickettsia prowazekii, Rickettsia rickettsii	Rickettsia	128 (asymptomatic) inhabitants	Rickettsia DNA was identified in 34.4% (44/128) of the blood samples.	PCR	National and researche centre, foreign university	Universidad Autónoma de Yucatan. Universidad Veracruzana.
Dzul-Rosado K, Lavín-Sánchez DG, Hernández GÁ, Gómez-Carro S, Puerto-Manzano FI. Rickettsia rickettsii and Rickettsia typhi in hospitalized children diagnosed with Pediatric Multisystemic Inflammatory Syndrome in Merida, Yucatan. The Brazilian Journal of Infectious Diseases. 2024 Jan 1;28(1):103707. doi.org/10.1016/j.bjid.2023.103707	Dzul-Rosado K	2024	Case report	The Brazilian Journal of Infectious Diseases	NI	Merida	Yucatan	NI	Human	Children	urban	domestic, peridomestic	housing	Murine typhoid and spotted fever	Rickettsia rickettsii	Rickettsia	2 children	100	PCR	Natitonal and researche centre	Hideyo Noguchi Regional Investigation Center, Faculty of Medicine, Autonomous University of Yucatan. Department of Medicine and Health Sciences, University of Sonora. Agustín O' Horan General Hospital, Department of Health.
Sánchez-Montes S, Guzmán-Cornejo C, Martínez-Nájera Y, Becker I, Venzal JM, Labruna MB. Rickettsia lusitaniae associated with Ornithodoros yumatensis (Acari: Argasidae) from two caves in Yucatan, Mexico. Ticks and tick-borne diseases. 2016 Oct 1;7(6):1097-101. dx.doi.org/10.1016/j.ttbdis.2016.09.003	Sánchez-Montes S	2016	Research article	Ticks and Tick-borne Diseases	2014-10-01	Tekax and Homún	Yucatan	Chocantes cave, Tekax (20°12′10′́N, 89°17′58′́W), cave near cenote Bal-mil, Homún (20°45′10′́N, 89°14′65)	Ornithodoros yumatensis	Ticks	sylvatic	sylvatic	housing	Rickettsioses	Rickettsia lusitaniae	Rickettsia	21 ticks	9 ticks (43%) tested positive to ricketssia associated genes	Morphological identificatión and PCR	National and researche centre, foreign university	Laboratorio de Acarología, Departamento de Biología Comparada, Facultad de Ciencias, Universidad Nacional Autónoma de México. Laboratorio de Inmunoparasitología, Unidad de Investigación en Medicina Experimental, Facultad de Medicina, Universidad Nacional Autónoma de México. Centro de Medicina Tropical, Unidad de Investigación en Medicina Experimental, Facultad de Medicina, Universidad Nacional Au…
López-Pérez, A. M., Sánchez-Montes, S., Maya-Badillo, B. A., Orta-Pineda, G., Reveles-Félix, S., Becker, I., & Sánchez-Betancourt, J. I. (2022). Molecular detection of Rickettsia amblyommatis and Rickettsia parkeri in ticks collected from wild pigs in Campeche, Mexico. Ticks and Tick-borne Diseases, 13(1), 101844	López-Pérez,	2022	Research article	Ticks and Tick-borne Diseases	Mayo y Octubre 2019	El Recuerdo, Rancho Heras, Rancho Anona, Rancho Pancho Cruz, Rancho San Daniel y Zaragoza, al sur de la Laguna de Términos en Carmen y Palizada	Campeche	18◦25′00′′ N, 91◦50′00′ ′ W	Garrapatas de cerdos salvajes	vectors	sylvatic	Silvestre	ranchs	Rickettsiosis	Rickettsia amblyommatis, R. parkeri	Rickettsia	20 wild pigs, 196 ticks from 13 wild pigs		PCR gen 16S ARNr, para Rickettsia PCR gen citrato cintasa citrate synthase gene (gltA) y PCR para los + del gen de la proteína B de la membrana extarna ompB. Secuenciación y filogenia	Universidades nacionales	Univ. de California, UNAM, Universidad Veracruzana,
Ojeda‐Chi MM, Rodriguez‐Vivas RI, Esteve‐Gasent MD, Pérez de León AA, Modarelli JJ, Villegas‐Perez SL. Ticks infesting dogs in rural communities of Yucatan, Mexico and molecular diagnosis of rickettsial infection. Transboundary and emerging diseases. 2019 Jan;66(1):102-10. DOI: 10.1111/tbed.12990	Ojeda‐Chi MM	2019	Research article	Transboundary and Emerging Diseases	June 2016 to April 2017	Tizimin	Yucatan	Chan San Antonio (21°21′66″N and 88°25′00), Sucopo (21°9′0″N and 88°4′0″O), and Yaxcheku (21°12′26″ N y 87°55′59″O)	Host: Domestic dogs (Canis lupus familiaris) Vector: Amblyomma mixtum, A. ovale, A. parvum, A. cf. oblongoguttatum,Ixodes affinis, Rhipicephalus microplus, and R. sanguineus s.l.	Dogs and ticks	rural	peridomestic	housing	Rickettsioses	Ehrlichia canis, Babesia canis, Borrelia burgdorferi s.l., Rickettsia akari and R. typhi	Rickettsia	319 dogs, 1,380 ticks (277 tick pools)	A total of 172 dogs were parasitized by ticks, which yielded an infestation frequency of 53.9%. The most common tick species infesting dogs was R. sanguineus s.l. with frequencies of 48.4%, 27.1%, and 46.3% in the communities Chan San Antonio, Sucopo and Yaxcheku respectively. 6.1% tick pools were positive for E. canis (17/277).	Morphological identification, PCR and sequencing	National and researche centre, foreign university	Facultad de Medicina Veterinaria y Zootecnia, Campus de Ciencias Biológicas y Agropecuarias, Universidad Autónoma de Yucatan. Department of Veterinary Pathobiology, College of Veterinary Medicine and Biomedical Sciences, Texas A&M University. USDA-ARS Knipling-Bushland U.S., Livestock Insects Research Laboratory and Veterinary Pest Genomics Center.
Rodríguez-Vivas RI, Apanaskevich DA, Ojeda-Chi MM, Trinidad-Martínez I, Reyes-Novelo E, Esteve-Gassent MD, De León AP. Ticks collected from humans, domestic animals, and wildlife in Yucatan, Mexico. Veterinary parasitology. 2016 Jan 15;215:106-13. dx.doi.org/10.1016/j.vetpar.2015.11.010	Rodríguez-Vivas RI	2016	Research article	Veterinary Parasitology	January 2009 to December 2014	Tizimin, Merida, Calotmul, Peto, Motul, Muna, Valladolid, Tekax, Ticul, Calotmul, Kanasin, Uman, Maxcanu, Hunucma, Panaba, Cenotillo, Tunkas and Tzucacab	Yucatan	NI	Hosts: Humans, cats (Felis silvestris catus), sheep (Ovis aries), dog (Canis lupus familiaris), goat (Capra hircus), cattle (Bos indicus/Bos taurus), and horse (Equus caballus), crocodile (Crocodylus acutus), box turtle (Terrapene carolina mexicana and T. c. yucatana), snake (Boa constrictor), black spiny-tailed iguana (Ctenosaura similis). Black vultures (Coragyps atratus), white-tailed deer (Od…	Humans, domestic animals, wildlife and ticks	rural, urban	domestic, peridomestic	housing	Rickettsiosis	Rickettsia spp.	Rickettsia	956 Ixodidae ticks were collected from six species of domestic animals (n = 807), 13 species of wild animals (n = 110), and humans (n = 39)	NA	Stereomicroscope and morphological keys	National and researche centre, foreign university	Campus de Ciencias Biológicas y Agropecuarias, FMVZ, Universidad Autónoma de Yucatan. United States National Tick Collection, Institute for Coastal Plain Science, Georgia Southern University. Centro de Investigaciones Regionales Dr. Hideyo Noguchi, Universidad Autónoma de Yucatan. Department of Veterinary Pathobiology, College of Veterinary Medicine and Biomedical Sciences, Texas A&M University. …
Torres‐Castro M, Reyes‐Novelo E, Noh‐Pech H, Tello‐Martín R, Lugo‐Caballero C, Dzul‐Rosado K, Puerto‐Manzano F, Rodríguez‐Vivas RI. Personal and household factors involved in recent Rickettsia exposure in a rural population from Yucatan, Mexico. Zoonoses and Public Health. 2020 Aug;67(5):506-15. DOI: 10.1111/zph.12714	Torres‐Castro M	2020	Research article	Zoonoses and Public Health	March 2018 to April 2018	Maxcanú	Yucatan	(20°33′, 20°46′N–89°53′, 90°24′W)	Human	Humans	rural	domestic	housing	Murine typhus and Rocky Mountain spotted fever	Rickettsia typhi, Rickettsia rickettsii	Rickettsia	130 people distributed in 60 households participated in the study	35.4% (46/130). A total of 32 participants with positive results (69.5%) amplified for the 17kDa gene, five (10.9%) for the sca5 gene, and nine (19.6%) for both.	Indirect immunofluorescence assay (IFA) and PCR	National and researche centre, foreign university	Centro de Investigaciones Regionales ‘Dr. Hideyo Noguchi’, Universidad Autónoma de Yucatan. Campus de Ciencias Biológicas y Agropecuarias, Universidad Autónoma de Yucatan.
Dzul‐Rosado K, Maldonado‐Borges JI, Puerto‐Manzano FI, Lammoglia‐Villagómez MA, Becker I, Sánchez‐Montes S. First exploratory study of bacterial pathogens and endosymbionts in head lice from a Mayan community in southern Mexico. Zoonoses and Public Health. 2022 Sep;69(6):729-36. DOI: 10.1111/zph.12982	Dzul‐Rosado K	2022	Research article	Zoonoses and Public Health	August 2014 to January 2015	San José Oriente, Hoctun	Yucatan	NI	Human, head lice (Pediculus humanus capitis), Bacteria (Acinetobacter, Bartonella, and Rickettsia) and endosymbionts (Wolbachia)	Humans, lice and bacteria	rural	domestic	housing	Epidemic typhus and trench fever	Rickettsia prowazekii, Bartonella quintana	Rickettsia	28 lice samples, 275 human samples	Acinetobacter (42.9% = 12/28) and Bartonella (7.14% = 2/28), Wolbachia was detected in 72% (20/28). Lice in humans: 12.36% (34/275)	PCR and sequencing	Natitonal and researche centre	Laboratorio de Enfermedades Emergentes y Reemergentes, Centro de Investigaciones Regionales “Dr. Hideyo Noguchi”, Universidad Autónoma de Yucatan. Escuela de Medicina, Universidad Anáhuac Mayab. Facultad de Ciencias Biológicas y Agropecuarias, región Tuxpan, Universidad Veracruzana. Centro de Medicina Tropical, Unidad de Investigación en Medicina Experimental, Facultad de Medicina, Universidad Na…
Arroyo‐Ramírez, A., Lugo‐Caballero, C., Panti‐May, J. A., Reyes‐Novelo, E., Rodríguez‐Vivas, R. I., Noh‐Pech, H., ... & Torres‐Castro, M. (2023). An unusual identification of Rickettsia parkeri in synanthropic rodents and domiciliated dogs of a rural community from Yucatan, Mexico. Zoonoses and Public Health.	Arroyo‐Ramírez	2023	Research article	Zoonoses and Public Health	Agosto y sept. 2012	Ucú	Yucatan	22°01′55″ N, -89°44′47″ W	Roedores: most abundant was M. musculus, followed by Peromyscus yucatanicus y Ototylomys phyllotis. También perros	roedores	rural	Doméstico	Vivienda	Ricketsiosis	Rickettsia parkeri	Rickettsia	36 rodents; 64 dogs	28% total; 27.8% rodents; 28.1% dgos	Cultivo celular, PCR, secuenciación Sanger	UADY	Centro de Investigaciones Regionales “Dr. Hideyo Noguchi y Facultad de Medicina Veterinaria y Zootecnia de la UADY
Arana-Guardia R, Baak-Baak CM, Cigarroa-Toledo N, Reyes-Solis GC, Ojeda-Robertos NF, García-Rejón JE, Zarza H, Ceballos G, Machain-Williams C. Ticks (Acari: Ixodidae) from wild mammals in fragmented environments in the south of Yucatan Peninsula, México. Southwestern Entomologist. 2015 Sep;40(3):657-60. https://doi.org/10.3958/059.040.0321	Arana-Guardia	2015	Research article	Southwestern Entomologist	September 2012 to May 2013	Municipio de Othón P. Blanco	Quintana Roo	Ejido Caoba (18° 26′43.89″ N, 89° 06´15.43″ W) and Ejido Laguna Om (18° 27′ 32.89″ N, 88° 55′48.14″ W)	Hosts: Collared peccary (Pecari tajacu), white-tailed deer (odocoileus virginianus), Lowland paca (Cuniculus paca), central american agouti (Dasyprocta punctata), central american red brocket (Mazama temama), gray fox (Urocyon cinereoargenteus) and Jaguar (Panthera onca) Vectors: Amblyomma inornatum, Amblyomma ovale, Amblyomma imitator, Haemaphysalis juxtakochi, Amblyomma auricularium, Amblyomma …	Ixodes ticks on ungulates, rodents, and carnivores	sylvatic	sylvatic	livestock	Typhus	Babesia spp., Rickettsia spp., and viruses	Rickettsia, arbovirus	35 ticks (Ixodes): Amblyomma inornatum Banks (18), Amblyomma ovale Koch (7), Amblyomma imitator Kohls (3), Haemaphysalis juxtakochiCooley (2), Amblyomma auricularium Conil (1), Amblyomma maculatum Koch (1), and Amblyomma cajennense Fabricius (1).	Amblyomma inornatum 51.43% (18/35), Amblyomma ovale 20% (7/35), Amblyomma imitator 8.57% (3/35), Haemaphysalis juxtakochi 5.71% (2/35), Amblyomma maculatum 2.86 % (1/35), Amblyomma cajennense 2.86% (1/35)	Morphological identification with a stereoscope	National and researche centre	Laboratorio de Arbovirología. Centro de Investigaciones Regionales "Dr. Hideyo Noguchi". Universidad Juárez Autónoma de Tabasco. Departamento de Ciencias Ambientales CBS. Universidad Autónoma Metropolitana Unidad Lerma. Instituto de Ecología. Universidad Nacional Autónoma de México.
Dzul-Rosado KR, Arroyo-Solís KA, Torres-Monroy AJ, Arias-León JJ, Peniche-Lara GF, Puerto-Manzano FI, Landa-Flores MG, del Mazo-LÃ³pez JC, Salceda-Sanchez B. Tick-associated diseases identified from hunting dogs during the COVID-19 pandemic in a Mayan community in Yucatan, Mexico. Open Veterinary Journal. 2023 Nov 15;13(6):794-800. 10.5455/OVJ.2023.v13.i6.14	Dzul-Rosado KR	2023	Research article	Open Veterinary Journal	2021-03-01	Teabo	Yucatan	NI	Domestic dogs (Canis lupus familiaris) and ectoparasites (Ixodes affinis, Rhipicephalus sanguineus, Rhipicephalus microplus, and Amblyomma mixtum)	Dogs ans ticks	rural	domestic, peridomestic	housing, agriculture, hunting	Murine typhus and Lyme disease	Rickettsia typhi, Borrelia burgdorferi	Rickettsia, other bacteria	11 hunting dogs (Canis lupus familiaris) and 33 ectoparasites	15.2% (5/33) positve for Rickettsia endosymbiont, 1 tick positive for Anaplasmata	Morphological identification, PCR and sequencing	Natitonal and researche centre	Laboratorio de Enfermedades Emergentes y Reemergentes, Centro de Investigaciones Regionales “Dr. Hideyo Noguchi,” Universidad Autónoma de Yucatan. Laboratorio de Entomología, Instituto de Diagnóstico y Referencia Epidemiológicos, Secretaría de Salud. Laboratorio de Enfermedades Infecciosas y Parasitarias I, Facultad de Medicina, Universidad Autónoma de Yucatan. Laboratorio de Genoma de Patógenos,…
Ojeda-Chi MM, Rodriguez-Vivas RI, Esteve-Gasent MD, de León AP, Modarelli JJ, Villegas-Perez S. Molecular detection of rickettsial tick-borne agents in white-tailed deer (Odocoileus virginianus yucatanensis), mazama deer (Mazama temama), and the ticks they host in Yucatan, Mexico. Ticks and tick-borne diseases. 2019 Feb 1;10(2):365-70. doi.org/10.1016/j.ttbdis.2018.11.018	Ojeda-Chi MM	2019	Research article	Ticks and Tick-borne Diseases	the 2016 and 2017 hunting seasons	Sucila, Espita, Buctzotz, and Merida	Yucatan	NI	Host: White-tailed deer (Odocoileus virginianus yucatanensis), mazama deer (Mazama temama) Vector: A. mixtum, A. parvum, A. cf. oblongoguttatum, I. affinis, R. microplus, and R. sanguineus sensu lato, and H. juxtakochi.	Deer and ticks	sylvatic	sylvatic	housing	Tick-borne diseases (TBDs)	Rickettsia spp., Ehrlichia ewingii and E. canis	Rickettsia, other bacteria	25 white-tailed deer (Odocoileus virginianus yucatanensis) WTD, 4 mazama deer (Mazama temama) MD and 355 individual ticks (20 tick pools)	The prevalence of rickettsial agents was 20% in WTD (5/25) and 50% in MD (2/4). The most common tick species infesting cervids in this study was R. microplus, with a frequency of 28.4%, and an intensity of 25.2. 20% of the tick pools (5/20) positive for tick-borne rickettsial agents	Morphological identification, PCR and sequencing	National and researche centre, foreign university	Campus de Ciencias Biológicas y Agropecuarias, Facultad de Medicina Veterinaria y Zootecnia, Universidad Autónoma de Yucatan. Department of Veterinary Pathobiology, College of Veterinary Medicine and Biomedical Sciences, Texas A&M University. USDA–ARS, Knipling–Bushland U.S. Livestock Insects Research Laboratory and Veterinary Pest Genomics Center. Texas A&M Veterinary Medical Diagnostic Laborato…
Valenzuela-Moreno LF, Rico-Torres CP, Cedillo-Peláez C, Luna-Pastén H, Méndez-Cruz ST, Lara-Martínez G, Correa D, Caballero-Ortega H. Mixed Toxoplasma gondii infection and new genotypes in feral cats of Quintana Roo, México. Acta Trop. 2019 May;193:199-205. doi: 10.1016, j.actatropica.2019.03.006. Epub 2019 Mar 6. PMID: 30851257.	Valenzuela-Moreno	2019	Research article	Acta Tropica	NI	Solidaridad municipality	Quintana Roo	20°34'9.8'' N, -87°07' 12.8'' W	Gatos ferales	cats	urban	peridomestic	dwelling	Toxoplasmosis	Toxoplasma gondii	Toxoplasma gondii	12	0.91	PCR para diagnosis, y PCR-RFLP para genotipificación	Sector Salud, UNAM, Colección zoológica	Laboratorio de Inmunología Experimental, Instituto Nacional de Pediatría, Facultad de Medicina Veterinaria y Zootecnia UNAM, Colección Zoológica Privada, Playa del Carmen, Quintana Roo
Hernández-Cortazar IB, Acosta-Viana KY, Guzmán-Marin E, Ortega-Pacheco A, Torres-Acosta JF, Jimenez-Coello M. Presence of Toxoplasma gondii in pork intended for human consumption in tropical southern México. Foodborne Pathogens and Disease. 2016 Dec 1;13(12):695-9 https:, , doi.org, 10.1089, fpd.2016.2165	Hernández-Cortázar IB	2016	Research article	Foodborne Pathogens and Disease	October 2014 to June 2015.	Merida	Yucatan	19∘30´and 21∘35´ N in latitude, and 87∘30´ 90∘24´ W in longitude	Sus scrofa	parasite in food	rural	domestic	urban, slaughterhouse	Toxoplasmosis	Toxoplasma gondii	Toxoplasma gondii	60	0.966	IgG	academia	CIR Hideyo Noguchi, Universidad Autónoma de Yucatan
Hernandez-Cortazar IB, Acosta-Viana KY, Guzman-Marin E, Ortega-Pacheco A, Segura-Correa JC, Jimenez-Coello M. Presence of Toxoplasma gondii in drinking water from an endemic region in Southern Mexico. Foodborne Pathogens and Disease. 2017 May 1;14(5):288-92. https:, , doi.org, 10.1089, fpd.2016.2224	Hernández-Cortázar IB	2017	Research article	Foodborne Pathogens and Disease	March-July 2015	Merida	Yucatan	19∘30´and 21∘35´ N in latitude, and 87∘30´ 90∘24´ W in longitude	NA	NA	urban	domestic	urban	Toxoplasmosis	Toxoplasma gondii	Toxoplasma gondii	74 (water samples)	0.054	PCR	academia	CIR Hideyo Noguchi, Universidad Autónoma de Yucatan
Pacheco-Ortega GA, Chan-Pérez JI, Ortega-Pacheco A, Guzmán-Marín E, Edwards M, Brown MA, Jiménez-Coello M, Hernández-Cortazar IB. Screening of zoonotic parasites in playground sandboxes of public parks from subtropical Mexico. Journal of parasitology research. 2019 Jun 2;2019 https:, , doi.org, 10.1155, 2019, 7409076	Ortega-Pacheco, A.	2019	Research article	Journal of Parasitology Research	July, 2017-July, 2018	Merida	Yucatan	19∘30´and 21∘35´ N in latitude, and 87∘30´ 90∘24´ W in longitude	NA	NA	urban	urban	urban parks	Toxoplasmosis	Toxoplasma gondii	Toxoplasma gondii	68	0.118	PCR	academia	CIR Hideyo Noguchi, Universidad Autónoma de Yucatan
Ortega-Pacheco A, Torres-Acosta JF, Alzina-López A, Gutiérrez-Blanco E, Bolio-González ME, Aguilar-Caballero AJ, Rodríguez-Vivas RI, Gutiérrez-Ruiz E, Acosta-Viana KY, Guzmán-Marín E, Rosado-Aguilar A. Parasitic zoonoses in humans and their dogs from a rural community of tropical Mexico. Journal of Tropical Medicine. 2015 Dec 7;2015. https:, , doi.org, 10.1155, 2015, 481086	Ortega-Pacheco, A.	2015	Research article	Journal of Tropical Medicine	NI	Molas	Yucatan	20∘49´ and 20∘48´ N and 89∘37´ and 89∘38´W	human, Canis lupus familiaris	humans, dogs	rural	domestic	rural	Toxoplasmosis, other parasites	Dogs: Ancylostoma caninum, Toxocara canis, Trichuris vulpis, Eucoccidiorida. Humans: Toxoplasma gondii, T. spiralis	Toxoplasma gondii	52 dog fecal samples. 89 human serum samples	dog feces: 46.2 (26, 52) of at least one parasite type; 89 dog serum samples 97.6% positive for T. gondii. From 89 human samples: T. canis 26 (29.2%), T. gondii: 90.6%	dog feces: egg counts by McMaster technique. Human sera: IgG for T. canis and T. spiralis (IgG), for T. gondii, IgG antibodies by indirect IgG	academia	CIR Hideyo Noguchi, Universidad Autónoma de Yucatan
Torres-Castro, M., Noh-Pech, H., Puerto-Hernández, R., Reyes-Hernández, B., Panti-May, A., Hernández-Betancourt, S., ... & Puerto, F. I. (2016). First molecular evidence of Toxoplasma gondii in opossums (Didelphis virginiana) from Yucatan, Mexico. Open Veterinary Journal, 6(1), 57-61.	Torres-Castro	2016	Research article	Open Veterinary Journal	NI	Merida, Opichén, Tixméhuac	Yucatan	20°58ˊ04ˊˊN, 89°37ˊ18ˊˊW; 20°32ˊ59ˊˊN, 89°51ˊ25ˊˊW; 20°13ˊ48ˊˊN, 89°06ˊ15ˊˊW	Didelphis virginiana	marsupials	rural, urban	peridomestic	dwelling	Toxoplasmosis	Toxoplasma gondii	Toxoplasma gondii	13	79.6% del total. 69.2% zona urbana MID, 7.7% Tixméhuac y 0% Opichén	PCR, sequenciation	Universidades nacionales y Asociación civil	Centro de Investigaciones Regionales “Dr. Hideyo Noguchi, UADY, UNAM, Predio o Instación que Maneja Vida Silvestre (PIMVS) Tumben Kuxtal AC
Torres-Castro M, Muñoz-Dueñas D, Hernández-Betancourt S, Bolio-González M, Noh-Pech H, Peláez-Sánchez R, Sosa-Escalante J. Infección con Toxoplasma gondii (Eucoccidiorida: Sarcocystidae) en murciélagos de Campeche y Yucatan, México. Revista de Biología Tropical. 2019 Jun;67(3):633-42. http:, , dx.doi.org, 10.15517, rbt.v67i3.35147	Torres-Castro, M	2019	Research article	Revista de Biología Tropical	Mayo-Septiembre, 2017	Panabá y Xmatkuil	Yucatan	(21°17’49.466” -21°21’48.2” N & 88°16’12.437” - 88°19’23.6” W) (20°51’41.04” N & 89°37’27.84” W)	Artibeus jamaicensis, Pteronotus parnellii, Noctilio leporinus, Chiroderma villosum, Glossophaga soricina, Carollia sowelli, Artibeus lituratus Rhogeessa aeneus.	parasites in bats	rural	ecotone	rural	Toxoplasmosis	Toxoplasma gondii	Toxoplasma gondii	69	0.116	PCR	academia	CIR Hideyo Noguchi, Universidad Autónoma de Yucatan
Dzib-Paredes GF, Rosado-Aguilar JA, Acosta-Viana KY, Ortega-Pacheco A, Hernández-Cortázar IB, Guzman-Marín E, Jiménez-Coello M. Seroprevalence and parasite load of Toxoplasma gondii in Mexican hairless pig (Sus scrofa) tissues from the Southeast of Mexico. Vet Parasitol. 2016 Oct 15;229:45-49. doi: 10.1016, j.vetpar.2016.09.016. Epub 2016 Sep 22. PMID: 27809977.	Dzib-Paredes	2016	Research article	Veterinary Parasitology		Caucel, Conkal, Dzununcan, Halacho, Hunucma, Kanasin, Sucila, Kinchil, Tetiz y Teya.	Yucatan	NI	Sus scrofa	pigs	rural	ecotone (Pig farms of semi-intensive production)	livestock		Toxoplasma gondii	Toxoplasma gondii	81	53% de prevalencia (43, 81)	IgG, IgG, qPCR	UADY y productores porcícolas de Yucatan	Facultad de Medicina Veterinaria y Zootecnia d e la UADY, Centro de Investigaciones Regionales “Dr. Hideyo Noguchi, UADY,
Cubas-Atienzar AI, Hide G, Jiménez-Coello M, Ortega-Pacheco A, Smith JE. Genotyping of Toxoplasma gondii from pigs in Yucatan, Mexico. Vet Parasitol Reg Stud Reports. 2018 Dec;14:191-199. doi: 10.1016, j.vprsr.2018.10.009. Epub 2018 Oct 29. PMID: 31014729.	Cubas-Atienzar	2018	Research article	Veterinary Parasitology: Regional Studies and Reports	Junio-septiembre 2013-2015	12 granjas	Yucatan Peninsula	NI	Puercos y ratas	pigs, rats	rural	ecotone	livestock	Toxoplasmosis	Toxoplasma gondii	Toxoplasma gondii	632 muestras de sangre en puercos de granja, 46 lenguas y muestras de sangre en mercados, roedores NE, 14 Rattus rattus	19.8% (125, 632) en muestras de sangre de puercos de granja, 95% muestras de lengua de puercos en el mercado, 43% R. rattus	nested PCR, Sanger sequencing	Universidad nacional e internacional, sector productivo	Escuela de ciencias de la vida y ambientales, UK; Facultad de Medicina Veterinaria y Zootecnia de la UADY
Ruiz-Piña, H. A., Gutiérrez-Ruiz, E., Escobedo-Ortegón, F. J., Rodríguez-Vivas, R. I., Bolio-González, M., & Ucan-Leal, D. (2018). Prevalence of Trypanosoma cruzi in backyard mammals from a rural community of Yucatan, Mexico. Tropical and Subtropical Agroecosystems, 21(3).	Ruiz-Piña	2018	Research article	Tropical and Subtropical Agroecosystems	NI	Molas (S de MID)	Yucatan	20° 48’ 58.54” N, 89° 37’ 45.43” W	swine, sheep, horses, cattle and rabbits	multispecies	rural	domestic	dwelling, subsistence backyard livestock	Chagas	Trypanosoma cruzi	Trypanosoma cruzi	28 puercos, 7 borregos 8 caballos, 28 vacas y 13 conejos rabbits	75% de puercos, 85.71% de las ovejas, 100% de los caballos, y 0% vacas y conejos	PCR	UADY	Lab. de Zoonosis y otras Enfermedades Transmitidas por Vector, Centro de Investigaciones Regionales “Dr. Hideyo Noguchi”,UADY; Facultad de Medicina Veterinaria y Zootecnia, UADY
Jimenez-Coello M, Shelite T, Castellanos-Gonzalez A, Saldarriaga O, Rivero R, Ortega-Pacheco A, Acevedo-Arcique C, Amaya-Guardia K, Garg N, Melby P, Travi BL. Efficacy of Recombinase Polymerase Amplification to Diagnose Trypanosoma cruzi Infection in Dogs with Cardiac Alterations from an Endemic Area of Mexico. Vector Borne Zoonotic Dis. 2018 Aug;18(8):417-423. doi: 10.1089, vbz.2017.2258. Epub 2…	Jimenez-Coello	2018	Case report	Vector-Borne Zoonotic Diseases	NI	Merida	Yucatan	19° 30', 21° 35'lat N, -87° 30', -90° 24' long W	Perros	dogs	urban	domestic, perodomestic	dwelling	Chagas	Trypanosoma cruzi	Trypanosoma cruzi	88	Prueba de IgG positiva en 96.6% , 100% qPCR, y casi todos por RPA-LF	RPA-LF recombinase polymerase amplification-lateral flow, Prueba serolóogica (IgG) y qPCR	Universidades nacional y extranjeras y dueños de perros	Centro de Investigaciones Regionales ‘‘Dr. Hideyo Noguchi; Department of Internal Medicine, University of Texas; Instituto Nacional de Parasitologia, BA Arg., Facultad de Medicina Veterinaria y Zootecnia, UNAM;
Moo-Millan JI, Hernández-Andrade A, May-Concha IJ, de Jesús Montalvo-Balam T, Arnal A, Talavera-Escalante MJ, Amblard-Rambert A, Martínez-Vega PP, Ramos-Ligonio Á, Ibarra-Cerdeña CN, Hernández-Betancourt S. Temporal variation of Triatoma dimidiata abundance and infection with Trypanosoma cruzi in domestic and sylvatic habitats of rural Yucatan, Mexico. Acta Tropica. 2023 Dec 1;248:107038. https:,…	Moo-Millan	2023	Research article	Acta Tropica	March-july 2017-2019. dry (march-may) and rainy (june-october) seasons.	Sudzal, Teya	Yucatan	20°52ʹ19″N, 88°59ʹ20″W; 21°02'55"N, 89°04'25"W	Triatoma dimidiata	vectors	rural	domestic, sylvatic	housing, production of charcoal, cattle raising, and hunting	Chagas	Trypanosoma cruzi	Trypanosoma cruzi	3640 collected bugs, 453 analyzed for T. cruzi infections	15.2% (69, 453): sylvatic 6.1 % (9, 147), while it was 19.6 %(60, 306) in the villages.	PCR	Community, national universities, research centers and civil association, foreign university	Centro de Investigaciones Regionales “Dr. Hideyo Noguchi”, Universidad Autónoma de Yucatan (UADY), Merida, Mexico; Université de Montpellier, Montpellier, France; Universidad Veracruzana, Orizaba, Veracruz, Mexico; ACCyC, Asociación Chagas con Ciencia y Conocimiento, A.C., Orizaba, Veracruz; Cinvestav, Unidad Merida, Merida, Yucatan, Mexico; Facultad de Medicina Veterinaria y Zootecnia.
López-Cancino, S. A., Tun-Ku, E., De la Cruz-Felix, H. K., Ibarra-Cerdeña, C. N., Izeta-Alberdi, A., Pech-May, A., ... & Ramsey, J. M. (2015). Landscape ecology of Trypanosoma cruzi in the southern Yucatan Peninsula. Acta tropica, 151, 58-72.	López-Cancino	2015	Research article	Acta tropica	July–Nov 2010 (rainy) y Feb-Mar 2011 (dry)	Surrounded areas of Calakmul including conserved lands, agriculture fields, cattle raisng, and Laguna Zoh rural residents	Campeche	18°35'32'' N, 89°25'02'' W	bats, marsupials, rodents, cattle, domestic animals, and Triatoma dimidiata bugs	mammals-vectors	all habitat	domestic, peridomestic, sylvatic	dwelling, agriculture, conservation	Chagas	Trypanosoma cruzi	Trypanosoma cruzi	Quiroptera: 189, Marsupia: 19 y Rodentia: 209, Ganado, mascotas: 388, T. dimidiata: 56	52.2% detodas las especies silvestres. El 97.4% de las especies de bats, 47% marsupiales, 50% roedores fueron positivos. 94.4% de los especímenes de ganado, mascotas en ecotonos, 92.2% en hábitat domésticos	PCR	Sector Salud, Sector de investigación nacional e internacional	Inst. Nac. de Salud Púb, Tapachula, Chiapas; CINVESTAV-MID; Ministerio de Salud Argentina; Colegio de la Frontera Sur, Departamento de Sociedad y Cultura, Camp
Rovirosa-Hernández, M. J., López-Monteon, A., García-Orduña, F., Torres-Montero, J., Guzmán-Gómez, D., Dumonteil, E., ... & Ramos-Ligonio, A. (2021). Natural infection with Trypanosoma cruzi in three species of non-human primates in southeastern Mexico: A contribution to reservoir knowledge. Acta Tropica, 213, 105754.	Rovirosa-Hernández	2021	Research article	Acta Tropica	Mayo 2010 - Junio 2012	Campeche: Natural reserve El Tormento, Quintana Roo: San Felipe, Bakalar; Yucatan: Tecax	Yucatan Peninsula	ND	Alouatta palliata Alouatta pigra Ateles geoffroyi	monkeys	sylvatic	forest	conservation	Chagas	Trypanosoma cruzi	Trypanosoma cruzi	164	Molecular: 24.2 % Serología: 20.2%	Molecular: PCR para gen 235 pb Serología: IgG	Universidades nacionales y extranjeras	Instituto de Neuroetología, Univ. Veracruzana, LADISER Inmunología y Biología Molecular Univ Ver., Centro de Investigaciones Biomédicas Univ Ver, Department of Tropical Medicine, Tulane University, Univ. Francia, Centro de Investigaciones Regionales “Dr. Hideyo Noguchi" UADY
Monteon V, Quen-Rámirez E, Macedo-Reyes V, Lopez R, Acosta-Viana K, Pennigton P, Ramos-Ligonio A. Pre-exposure to faeces or saliva of Triatoma dimidiata decreases parasitemia in mice challenged with Trypanosoma cruzi: a description of the inflammatory reaction at the inoculation site. Annals of Parasitology. 2016;62(3). doi: 10.17420, ap6203.54	Monteón	2016	Research article	Annals of Parasitology	NI	Villages around Campeche city	Campeche	NI	Triatoma dimidiata insects captured in rural villages; laboratory mice	rodent, vector	NA	NA	NA	Chagas	Trypanosoma cruzi	Trypanosoma cruzi	NA	NA	histological changes based on hematoxile-eosine technique and toluide blue stain for mast cells. Collected Triatoma dimidiata insects free of T. cruzi corroborated by PCR were used to obtain saliva and feces. Parasitemia observed by microscope	National and researche centre, foreign university	Autonomous University of Campeche; Centre of Oncology of Campeche; Autonomous University of Yucatan; Centre for Health Studies, University of the Valley of Guatemala; University of Veracruz, Mexico
Monteón V, Solis-Oviedo R, Lopez R, Hernández O, Tellez CA. Low seroprevalence of Trypanosoma cruzi infection and chronic chagasic cardiomyopathy in a region with abundance of triatomine vectors in Yucatan Peninsula of Mexico. Ann Parasitol. 2015;61(4):263-7. doi: 10.17420, ap6104.17. PMID: 26878624.	Monteón V	2015	Case report	Annals of Parasitology	2013-2014	Xcalot-Akal y Xcanahaltun-Huechil del municipio Holpechen	Campeche	19° 56' 19.9998" N, 89° 49' 5.001" W y 19° 59' 44.9988" N, 89° 49' 7.9998" W	Volunteer patients	human	rural	housing	NI	Chagas	Trypanosoma cruzi	Trypanosoma cruzi	63	0.048	Enzyme-linked immunosorbent assay (IgG) and indirect immunofluorescence (IIF) standardized techniques were used [6] to detect IgG specific for T. cruzi	Research institutions, health sector, afected community	Centro de Investigaciones Biomédicas, UAC - Hospital Gral Camp.
Garcia-Rejon, J. E., Tzuc-Dzul, J. C., Cetina-Trejo, R., Madera-Navarrete, M. I., Cigarroa-Toledo, N., Chan-Perez, J. I., ... & Baak-Baak, C. M. (2021). Identification of parasitic arthropods collected from domestic and wild animals in Yucatan, Mexico. Ann. Parasitol, 67, 647-658.	Garcia-Rejon	2021	Research article	Annals of Parasitology	Febrero - Diciembre 2019	(1) Hunucma (2) Xkalakdzonot, Chankom (3) Hubila (4) Muna	Yucatan	NI	Triatoma dimidiata, población humana, animales domésticos: perros perros , caballos, ovejas, aves de corral; silvestres: venado y aves	multispecies, vectores	rural, sylvatic	Doméstico, peridoméstico y silvestre	dwelling	Chagas	Trypanosoma cruzi y artrópodos ectoparásitos (garrapatas)	Trypanosoma cruzi	40 T. dimidiata y 834 ectoparasites arthropods	52.5% T. dimidiata silvesstres infectadas con T. cuzi	PCR para genes TCZ-F y TCZ-R	Universidades nacionales y extranjeras	Centro de Investigaciones Regionales “Dr. Hideyo Noguchi” y Departamento de Salud Animal y Medicina Preventiva de la UADY; Univ. De Tabasco, Universidad de Dakota del sur
Tamay-Segovia P, Blum-Domínguez SC, Núñez-Oreza LA, Martínez-Hernández F, Gómez-Solano MI, Maldonado-Velázquez MG, Retana-Guiascón OG. Presence of Virginia opossum (Didelphis virginiana) and Pic (Triatoma dimidiata) infected with Trypanosoma cruzi in urban areas: preliminary evaluation in the city of Campeche, Mexico. Austral journal of veterinary sciences. 2017;49(1):35-8. doi not indicated	Tamay-Segovia	2017	Short communication	Austral Journal of Veterinary Science	March and june 2017	Campeche city	Campeche	19°50’ N, 90°32’ W	Didelphis virginiana, Triatoma dimidiata	opossums, vectors	urban	domestic, peridomestic	housing	Chagas	Trypanosoma cruzi	Trypanosoma cruzi	25 Didelphis virginiana, 36 Triatoma dimidiata	Didelphis virginiana: 52% (13, 25), T. dimidiata: 41.6% (15, 36).	serological diagnosis and hemoculture	National university, local population, health sector (hospital)	Universidad Autónoma de Campeche, Campeche. Departamento de Ecología y Agentes Patógenos del Hospital General “Dr. Manuel Gea González”, Tlalplan, México.
Torres-Castro, M., Cuevas-Koh, N., Hernández-Betancourt, S., Noh-Pech, H., Estrella, E., Herrera-Flores, B., ... & Peláez-Sánchez, R. (2021). Natural infection with Trypanosoma cruzi in bats captured in Campeche and Yucatan, México. Biomédica, 41, 131-140.	Torres-Castro	2021	Brief comunication	Biomédica	Marzo - Noviembre 2017	(1) Tzucacab (2) Hampolol (3) Panabá (4) Reserva Ecologica Cuxtal	Yucatan Peninsula	(1) 20° 01’ 00.9 “ N, 89° 01’ 11.8” W (2) 19° 56’ 16” N, 90° 22’ 21” W (3) 21° 21’ 48.2” N, 88° 19’ 23.6” W (4) 20° 52' 02" N, 89° 37' 29" W	Murciélagos	bats	rural, ecotone, sylvatic	Ecotono (ganadería), Silvestre	dwelling, agriculture, livestock. forestry, tourism	Chagas	Trypanosoma cruzi	Trypanosoma cruzi	86	30.2% (26, 86)	PCR para TCZ1 y TCZ2	UADY, Universidades extranjeras; Sector salud de iniciativa privada	Centro de Investigaciones Regionales “Dr. Hideyo Noguchi"; Facultad de Medicina Veterinaria y Zootecnia, UADY; Laboratorio DYMIGEN, MID; Universidad CES de Colombia; Universidad de Francia
Interian-Aguiñaga JG, Escobedo-Ortegón FJ, Guillermo-Cordero JL, Ruiz-Piña HA. An exploratory survey of Trypanosoma cruzi infection in carnivores (Urocyon cinereoargenteus and Spilogale angustifrons) of Yucatan, Mexico. Brazilian Journal of Global Health. 2023;3(9):5-10. https:, , orcid.org, 0000-0002-3080-1752	Interian-Aguiñaga	2022	Research article	Brazilian Journal of Global Health	1990–2008	NI	Yucatan	NI	U. cinereoargenteus, S. angustifrons	fox, skunk	rural	sylvatic	housing	Chagas	Trypanosoma cruzi	Trypanosoma cruzi	10 U. cinereoargenteus (41 tissues samples), 3 S. angustifrons (9 tissues samples)	76% of the total analyzed samples (37, 50). 31 from the fox, 6 from de skunk	PCR	Regional university	Centro de Investigaciones Regionales “Dr. Hideyo Noguchi”, UADY. Facultad de Medicina Veterinaria y Zootecnia, UADY
Tah AR, Rendón MÁ. CULTURAL KNOWLEDGE AND EXPERIENCES OF TRIATOMINES AND CHAGAS DISEASE IN THE CITY OF Merida, MEXICO. Ethnoscientia-Brazilian Journal of Ethnobiology and Ethnoecology. 2021 Jul 29;6(3):43-62. http:, , dx.doi.org, 10.18542, ethnoscientia.v6i3.10514	Valdez-Tah	2021	Research article	Ethnoscientia		Merida	Yucatan	NI	human with high (ay the sotuh) and low (at the north) marginalization index, as well health workers	human	urban	domestic	housing	Chagas	Trypanosoma cruzi	Trypanosoma cruzi	65 individuals participated: 30 females and 35 males	NA	interviews	residents, health workers, mexican university	Centro Peninsular en Humanidades y Ciencias Sociales, UNAM, Ciudad de México
Velázquez-Ramírez DD, Pérez de Léon AA, Ochoa-Díaz-López H. Review of American trypanosomiasis in southern Mexico highlights opportunity for surveillance research to advance control through the one health approach. Frontiers in Public Health. 2022 Mar 15;10:838949. doi: 10.3389, fpubh.2022.838949	Velázquez-Ramírez	2022	Review article	Frontiers in Public Health	NA	NA	Yucatan peninsula	NA	NA	NA	NA	NA	NI	Chagas	Trypanosoma cruzi	Trypanosoma cruzi		NA	NA	National and foreign research centers	El Colegio de la Frontera Sur, San Cristóbal de las Casas, Mexico, USDA-ARS San Joaquin Valley Agricultural Sciences Center, Parlier, CA, United States, Veterinary Pest Genomics Center, Kerrville, TX, United States
Concha-Valdez F, Marín C, Cañas-Ruíz R, Sosa-Matú C, Escobedo-Ortegón J, Martín-Montes A, Francisco Olmo and Sánchez-Moreno M. Detection of anti-Trypanosoma cruzi antibodies among donors at a blood bank from southern Mexico, using an iron superoxide dismutase excreted (Fe-Sode) as antigen. Journal of Immunology and Infectious Diseases. 2017. ISSN: 2394-6512	Concha-Valdez	2017	Research article	Journal of Immunology and Infectious Diseases	June 2012 to February 2013	NI	Quintana Roo	NI	human blood donnors	human	NI	NI	NI	Chagas	Trypanosoma cruzi	Trypanosoma cruzi	969	19 (1.96%) by IIF, 43 (4.43%) by IgG-H, 115 (11.86%) by WB-FeSODe, 148 (15.27%) by IgG-FeSODe, and 5 (0.51%) by commercial IgG test	Serological diagnosis: IgG-homogenated fraction; IgG-FeSODe; Western blot assay; Indirect Immunofluorescence, commercial IgG test	National university; national and foreign hospitals	Hospitals University of Granada, Granada, Spain; Regional Research Center “Dr. Hideyo Noguchi”, UADY; Blood bank of Regional General Hospital 17 of the Mexican Social Security Institute of Cancun Q. Roo, Mexico
Ramirez-Sierra MJ, Dumonteil E. Infection rate by Trypanosoma cruzi and biased vertebrate host selection in the Triatoma dimidiata (Hemiptera: Reduvidae) species complex. Journal of medical entomology. 2016 Jan 1;53(1):20-5. doi: 10.1093, jme, tjv157	Ramirez-Sierra	2016	Research article	Journal of Medical Entomology	NI	Bokoba, Teya, Sudzal	Yucatan	Bokoba (21.01_x0002_ N, 89.07_x0002_ W), Teya (21.05_x0002_ N, 89.07_x0002_ W), and Sudzal (20.87_x0002_ N, 88.98_x0002_ W)	Triatoma dimidiata	vector	rural	domestic, peridomestic	housing	Chagas	Trypanosoma cruzi	Trypanosoma cruzi	A total of 280 bugs were collected (Teya: 157; Sudzal: 58; Bokoba: 65).	Teya: group I 6, 15 (40%), group II 25, 108 (23%), hybrids 20, 34 (59%). Bokoba: group I 4, 15 (27%), group II 6, 30 (20%), hybrids 8, 20 (40%). Sudzal: group I 3, 17, group II (18%) 6, 23, hybrids (26%) 6, 18 (33%). Global: group I 17, 100 (17%), group II 42, 207 (20%), hybrids 44, 111 (40%)	PCR of bugs infection. Parasites observed by microscope and confirm infection in mice lab inoculated	Residents, regional university and foreign university	Centro de Investigaciones Regionales ‘‘Dr. Hideyo Noguchi’’, UADY Merida, Yucatan, Mexico; Department of Tropical Medicine, School of Public Health and Tropical Medicine, Tulane University, New Orleans, USA
Monteón V, Triana-Chávez O, Mejía-Jaramillo A, Pennignton P, Ramos-Ligonio Á, Acosta K, Lopez R. Circulation of Tc Ia discrete type unit Trypanosoma cruzi in Yucatan Mexico. J Parasit Dis. 2016 Jun;40(2):550-4. doi: 10.1007, s12639-014-0499-2. Epub 2014 Jul 27. PMID: 27413339; PMCID: PMC4927481.	Monteón	2016	Research article	Journal of Parasitic Diseases	NI	Ciudad de Campeche y Calakmul	Campeche	NI	Triatoma dimidiata	vector	urban, sylvatic	housing, sylvatic	dwelling, ecologic reserve	Chagas	Trypanosoma cruzi	Trypanosoma cruzi	NI	NI	isolation of T. cruzi from T. dimidiata bugs, PCR	Universidades y Centro de investigación Regional	UAC, Universidad de Antoquia, Hideyo Nuguchi de la UADY, Univ. De Guatemala, Univ. Veracruzana
Jiménez-Coello M, Acosta-Viana K, Guzmán-Marín E, Bárcenas-Irabién A, Ortega-Pacheco A. American trypanosomiasis and associated risk factors in owned dogs from the major city of Yucatan, Mexico. Journal of Venomous Animals and Toxins Including Tropical Diseases. 2015 Oct 20;21:1-4. doi: 10.1186, s40409-015-0039-2	Jiménez-Coello	2015	Research article	Journal of Venomous Animals and Toxins including Tropical Diseases	NI	Merida	Yucatan	19° 30′ and 21° 35′ N, 87° 30′ and 90° 24′ W	dogs	domiciliary dogs	urban	domestic	housing	Chagas	Trypanosoma cruzi	Trypanosoma cruzi	307	12.2 % in all the samples; age and area of residence were statistically associated with seropositivity in dogs. No specified for Campeche.	indirect IgG and western blot (WB) tests	State university, local population	Unidad de Enseñanza Médica, Campus de Ciencias Biológicas y Agropecuarias, Universidad Autónoma de Yucatan
Waleckx, E., Gourbière, S., & Dumonteil, E. (2015). Intrusive versus domiciliated triatomines and the challenge of adapting vector control practices against Chagas disease. Memórias do Instituto Oswaldo Cruz, 110, 324-338.	Waleckx_a	2015	Review article	Memórias do Instituto Oswaldo Cruz	NA	NA	Yucatan peninsula	NA	Triatoma dimidiata	vectors	NA	NA		Chagas	Trypanosoma cruzi	Trypanosoma cruzi	NA	NA	NA
Ibarra-Cerdeña, C. N., González-Martínez, A., Valdez-Tah, A. R., Chi-Méndez, C. G., Castillo-Burguete, M. T., & Ramsey, J. M. (2020). Tackling exposure to Chagas disease in the Yucatan from a human ecology perspective. Culture, Environment and Health in the Yucatan Peninsula: A Human Ecology Perspective, 293-309.	Ibarra-Cerdeña	2020	Book chapter	NA	NA	NA	Yucatan	NA	Trypanosoma cruzi	vectors	NA	NA	NA	Chagas	Trypanosoma cruzi	Trypanosoma cruzi	NA	NA	NA
Guzman-Marin E, Acosta-Viana KY, Puerto-Solís M, Ortega-Pacheco A, Jimenez-Coello M. Intra-Domiciliary transmission of Chagas’ disease in rural areas of Yucatan Mexico. Open Journal of Epidemiology. 2016;6(04):244. http:, , www.scirp.org, journal, ojepi	Guzman-Marin	2016	Research article	Open Journal of Epidemiology	NI	Valladolid, Peto, Tekanto, Cuzama, Tixcocob, Merida, and Hunucma	Yucatan	Valladolid [20°˚41'22''N 88°˚12'06''O], Peto [20°˚07'32''N 88˚55'17''O], Tekanto [21°˚00'50''N 89°˚04'50''O], Cuzama [20˚°44'00''N 89˚°18'00''O], Tixkokob [21°˚00'08''N 89˚23'37''O], Merida [20°˚58'04''N 89°˚37'18''O] and Hunucma [21°10'00''N 90°˚02'00''O])	human, Canis familiaris, Didelphis virginiana, Triatoma dimidiata	mammals, vectors	rural, urban	domestic, peridomestic	housing	Chagas	Trypanosoma cruzi	Trypanosoma cruzi	human 367, dogs 72, opossums 79, bugs 269	Humans: IH, IFI: 61 (16.6%), Smears: 0, PCR: 81 (71.0%). Dogs: IH, IFI: 72(20%), Smears: 13.6%, PCR: 24 (68.5%). Opossums: IH, IFI: 79 (29.1%), Smears: 30.7%, PCR: (72.9%), triatomines: 52.7% (141, 269) by PCR	indirect hemagglutination (IH) and indirect immunofluorescence (IFI) to determine IgG antibodies against Trypanosoma cruzi, and PCR from human and reservoirs, blood smears were performed in reservoirs.	Regional university and community	CIR “Dr Hideyo Noguchi”, UADY, Facultad de Medicina Veterinaria y Zootecnia, UADY
Moo-Millan JI, Arnal A, Pérez-Carrillo S, Hernandez-Andrade A, Ramírez-Sierra MJ, Rosado-Vallado M, Dumonteil E, Waleckx E. Disentangling Trypanosoma cruzi transmission cycle dynamics through the identification of blood meal sources of natural populations of Triatoma dimidiata in Yucatan, Mexico. Parasite & Vectors. 2019 Nov 29;12(1):572. doi: 10.1186, s13071-019-3819-7. PMID: 31783778; PMCID: PM…	Moo-Millan	2019	Research article	Parasite & Vectors	NI	Teya, Sudzal y Bokobá	Yucatan	21°02'55"N, 89°04'25"W; 20°52ʹ19″N, 88°59ʹ20″W; 21°00ʹ27″N, 89°10ʹ47″W	Triatoma dimidiata, población humana, perros y vacas	multispecies, vectors	rural, sylvatic	domestic, peridomestic, ecotone	dwelling	Chagas	Trypanosoma cruzi	Trypanosoma cruzi	248 T. dimidiata	28.7% de T. dimidiata. 17.9% (10, 56) en Bokobá, 37.8% (32, 87) en Sudzal y 27.5% (22, 80) en Teya. 30.9% (21, 68) chiches de zona rural y 27.7% (43, 155) silvestres	PCR utilizando TCZ primers y L1085 and H1259 primers para comprobar alimentación de sangre de vertebrados	Universidad extranjera	Université de Montpellier, Montpellier, France
Bartsch SM, Avelis CM, Asti L, Hertenstein DL, Ndeffo-Mbah M, Galvani A, Lee BY. The economic value of identifying and treating Chagas disease patients earlier and the impact on Trypanosoma cruzi transmission. PLoS neglected tropical diseases. 2018 Nov 5;12(11):e0006809. https:, , doi.org, 10.1371, journal.pntd.0006809	Bartsch	2018	Research article	PLoS Neglected Tropical Diseases	NI	NI	Yucatan	NI	human	human	rural	domestic	rural	Chagas	Trypanosoma cruzi	Trypanosoma cruzi	NA	NA	Compartmental simulation model	foreign universitites	Johns Hopkins Bloomberg School of Public Health, and Yale School of Public Health, New Haven, USA
Waleckx, E., Pérez-Carrillo, S., Chávez-Lazo, S., Pasos-Alquicira, R., Cámara-Heredia, M., Acuña-Lizama, J., ... & Dumonteil, E. (2018). Non-randomized controlled trial of the long-term efficacy of an Ecohealth intervention against Chagas disease in Yucatan, Mexico. PLoS neglected tropical diseases, 12(7), e0006605.	Waleckx	2018	Research article	PLoS Neglected Tropical Diseases		Teya, Sudzal y Bokobá	Yucatan	Teya: 21.05° N, 89.07° W; Sudzal: 20.87 °, 88.98° W); Bokoba 21.01°, 89.07°)	Presencia de chinche Triatoma dimidiata	vector	rural	domestic, perodomestic	dwelling, subsistence agriculture	Chagas	Trypanosoma cruzi	Trypanosoma cruzi		reducción del 32% anual	Aplicación de una intervención de control de vectores ecosanitaria (enfoque ecosistémico de la salud).	UADY, Universidades extranjeras gobierno local, centros de salud local, trabajadores sociales, carpinteros, l{ideres de la comunidad y pobladores en general	Centro de Investigaciones Regionales ªDr. Hideyo Noguchi; Departamento de Control de Vectores, Servicios de Salud de Yuc, Deto de Control de Vectores, Servicios de Salud de Yuc. Univ. Francesa, univ de Nuevo Orleans
Lee, B. Y., Bartsch, S. M., Skrip, L., Hertenstein, D. L., Avelis, C. M., Ndeffo-Mbah, M., ... & Galvani, A. (2018). Are the London Declaration’s 2020 goals sufficient to control Chagas disease?: Modeling scenarios for the Yucatan Peninsula. PLoS neglected tropical diseases, 12(3), e0006337.	Lee	2018	Research article	PLoS Neglected Tropical Diseases	NI	NI	Yucatan	NI	human, dogs, poultry, Triatoma dimidiata	multispecies, vectors	rural	domestic, perodomestic	dwelling, subsistence poultry	Chagas	Trypanosoma cruzi	Trypanosoma cruzi	Humanos 2000, perros 617, aves de corral 250 y T. timidiata 99,885	Reducción del 42.8% to 82.5% con un método de control del contacto vector-hospedero humano	Compartmental simulation model	Universidades de EU	Universidades de EU
Flores-Ferrer A, Waleckx E, Rascalou G, Dumonteil E, Gourbière S. Trypanosoma cruzi transmission dynamics in a synanthropic and domesticated host community. PLoS Negl Trop Dis. 2019 Dec 13;13(12):e0007902. doi: 10.1371, journal.pntd.0007902. PMID: 31834879; PMCID: PMC6934322.	Flores-Ferrer	2019	Research article	PLoS Neglected Tropical Diseases	Modelacion	NI	Yucatan Peninsula		NA	vectors	rural	domestic, perodomestic	dwelling	Chagas	Trypanosoma cruzi	Trypanosoma cruzi	NA	NA	NA	UADY y Universidades y extranjeras EU, FANCIA, UK	Inst. Francia, Department of Tropical Medicine EU, Centro de Investigaciones Regionales “Dr. Hideyo Noguchi”,UADY, School of Life Sciences, University of Sussex UK
Méndez-Dominguez N, Chi-Méndez C, Canto-Losa J, Peniche-Echazarreta A, Canto-Losa JP, Gómez-Carro S. Cardiopatía Chagásica en un escolar: Reporte de caso. Revista chilena de pediatría. 2017;88(5):647-51.	Méndez-Dominguez	2017	Case report	Revista Chilena de Pediatría	2016	Merida	Yucatan	19° 30', 21° 35'lat N, -87° 30', -90° 24' long W	7-year-old patient	human	urban	NA	housing	Chagas	Trypanosoma cruzi	Trypanosoma cruzi	1	100	Serological diagnosis: indirect hemagglutination (IH), IgG
Koyoc-Cardeña, E., Medina-Barreiro, A., Escobedo-Ortegón, F. J., Rodríguez-Buenfil, J. C., Barrera-Pérez, M., Reyes-Novelo, E., ... & Manrique-Saide, P. (2015). Chicken coops, Triatoma dimidiata infestation and its infection with Trypanosoma cruzi in a rural village of Yucatan, Mexico. Revista do Instituto de Medicina Tropical de São Paulo, 57, 269-272.	Koyoc-Cardeña	2015	Brief comunication	Revista do Instituto de Medicina Tropical de São Paulo	Nov. 2009 (rainy)- may. 2010 (secas).	101 houses in Molas located in the natural reserve Cuxtal	Yucatan	20° 48’58’’, -89° 37’54’	Triatoma dimidiata	vector	rural	housing	dwelling	Chagas	Trypanosoma cruzi	Trypanosoma cruzi	200	48%. (nearly 30% of bugs were collected in chicken coops)	PCR	regional and foreign universities	Campus de Ciencias Biológicas y Agropecuarias de la UADY; Centro de Investigaciones Regionales “Dr. Hideyo Noguchi, Depto de epidemiología UADY, Univ de Emory Atlanta
Izeta-Alberdi A, Pech-May A, Tun-Ku E, Mazariegos-Hidalgo CJ, López-Cancino SA, Gutiérrez S, Albino-Miranda S, De la Cruz-Felix K, de la Cruz JM, Ibarra-Cerdeña CN, Arellano E. Trypanosoma cruzi in Mexican Neotropical vectors and mammals: wildlife, livestock, pets, and human population. Salud Pública de México. 2023 Mar 10;65(2 mar-abr):114-26. doi not indicated	Izeta-Alberdi	2023	Research article	Salud Pública de México	2008-2017	Campeche (Zoh Laguna)	Campeche	19°50′55″N, 90°31′31″W	Triatoma dimidiata, Triatoma pallidipennis, Triatoma phyllosoma, and Panstrongylus rufotuberculatus	vectors, wildlife, livestock, pets, and human populations	rural	housing, ecotone, sylvatic	huosing, agriculture	Chagas	Trypanosoma cruzi	Trypanosoma cruzi	livestock, pets, wildlife, human	no specified for Campeche	PCR and sequencing	National health centers, national and foreign universities	Colegio de la Frontera Sur. Tapachula, Chiapas; Universidad Autónoma de Chiapas. Tuxtla Gutierrez, Chiapas. Centro Regional de Investigación en Salud Pública, Instituto Nacional de Salud Pública. Tapachula, Chiapas. UNAM. Instituto de Ecología AC. Xalapa, Veracruz. CINVESTAV Unidad Merida. Merida, Yucatan. Universidad Autónoma del Estado de Morelos. Cuernavaca, Morelos y Coordinación de Enfermeda…
Villanueva-Lizama L, Teh-Poot C, Majeau A, Herrera C, Dumonteil E. Molecular genotyping of Trypanosoma cruzi by next-generation sequencing of the mini-exon gene reveals infections with multiple parasite discrete typing units in chagasic patients from Yucatan, Mexico. The Journal of Infectious Diseases. 2019 May 24;219(12):1980-8. doi: 10.1093, infdis, jiz047	Villanueva-Lizama	2018	Research article	The Journal of Infectious Diseases	NI	NI	Yucatan	NI	Volunteer patients	human	urban	domestic	housing	Chagas	Trypanosoma cruzi	Trypanosoma cruzi	17	100	serological diagnosis	National university and foreign university	Universidad Autonoma de Yucatan, Merida, National university, School of Public Health and Tropical Medicine, and Vector-Borne and Infectious Disease Research Center, Tulane University, New Orleans, Louisiana
Villanueva-Lizama, L., Teh-Poot, C., Majeau, A., Herrera, C., & Dumonteil, E. (2019). Molecular genotyping of Trypanosoma cruzi by next-generation sequencing of the mini-exon gene reveals infections with multiple parasite discrete typing units in chagasic patients from Yucatan, Mexico. The Journal of Infectious Diseases, 219(12), 1980-1988.	Villanueva-Lizama	2019	Case report	The Journal of Infectious Diseases	NI	NI	Yucatan	NI	Humanos	human	rural, urban	NI	NI	Chagas	Trypanosoma cruzi	Trypanosoma cruzi	17	1	PCR y genotipificación	Universidades nacional y extranjera	Centro de Investigaciones Regionales “Dr. Hideyo Noguchi”; Centro de investigaciòn de la Univ. De Tulane New Orleans, Louisiana
Waleckx E, Camara-Mejia J, Ramirez-Sierra MJ, Cruz-Chan V, Rosado-Vallado M, Vazquez-Narvaez S, Najera-Vazquez R, Gourbière S, Dumonteil E. An innovative ecohealth intervention for Chagas disease vector control in Yucatan, Mexico. Trans R Soc Trop Med Hyg. 2015 Feb;109(2):143-9. doi: 10.1093, trstmh, tru200. PMID: 25604765; PMCID: PMC4299525.	Waleckx_b	2015	Research article	Transactions of the Royal Society of Tropical Medicine and Hygiene	Inicios de 2011 y mediados de 2012	Teya, Sudzal y Bokobá	Yucatan	Teya: 21.05° N, 89.07° W; Sudzal: 20.87 °, 88.98° W); Bokoba 21.01°, 89.07°)	Triatoma dimidiata	vector	rural	housing	dwellings, subsistence agriculture	Chagas	Trypanosoma cruzi	Trypanosoma cruzi			Análisis de situación de vivienda y aplicación de una intervención de control de vectores ecosanitaria (enfoque ecosistémico de la salud).	Mayan community, community leaders, local local government, regional research center and health sector, foreign research center	Centro de Investigaciones Regionales “Dr. Hideyo Noguchi, Departamento de control de vectores, Servicios de Salud de Yucatan, Inst. de modelación de salud geoambiental, Francia
Hernández-Cortazar, I., Cecilia Amaya Guardia, K., Torres-Castro, M., Acosta-Viana, K., Guzmán-Marín, E., Israel Chan-Pérez, J., ... & Jiménez-Coello, M. (2018). Frequency of Trypanosoma cruzi infection in synanthropic and wild rodents captured in a rural community in southeast of Mexico. Veterinary medicine international, 2018.	Hernández-Cortazar	2018	Research article	Veterinary Medicine International	Julio y agosto 2016	Cenotillo	Yucatan	20° 55', 21° 09' N; 88° 26', 88° 48' W	Roedores silvestres y sinantrópicos	rodents	rural, sylvatic	domestic, peridomestic, conserved forest	dwelling, conservation	Chagas	Trypanosoma cruzi	Trypanosoma cruzi	48 roedores sinantrópicos, 35 silvestres	Muestras de sangre en roedores sinantrópicos: 14.28% (4, 41) R. rattus y 25% O. phyllotis, así como 4.80 ± 1.17 parásitos, 𝜇L. (7, 68). Muestras de tejido de corazón (8.7%) R. rattus, 40% for P. yucatanicus, y 42.8% for O. phyllotis así como 3.15 ± 1.98 parasites, mg	qPCR	UADY	Centro de Investigaciones Regionales “Dr. Hideyo Noguchi de la UADY, Facultad de Medicina de la UADY
Reyes-Novelo, E., Sauri-Arceo, C., Panti-May, A., Marín, D., Canché-Pool, E. B., Chan-Espinoza, D. E., ... & Escobedo-Ortegón, F. J. (2023). Exposure to Trypanosoma cruzi and Leishmania parasites in dogs from a rural locality of Yucatan, Mexico. A serological survey. Veterinary Parasitology: Regional Studies and Reports, 44, 100911.	Reyes-Novelo	2023	Research article	Veterinary Parasitology: Regional Studies and Reports		Dzidzilche en Merida	Yucatan	21◦08’ North latitude and 89◦41’ West longitude	Perros	dogs, vectors	rural	Doméstico y peridoméstico	Vivienda	Tripanosomiasis y Leishmaniasis	Trypanosoma cruzi, Leishmania	Trypanosoma cruzi, Leishmania	61 dogs blood samples	El 3,33% de los perros eran serorreactivos a T. cruzi con IgG-H, y el 29,5% con el antígeno FeSODe. Para L. mexicana, el 1,6% fueron serorreactivos con IgG-H, y el 9,8% con IgG-FeSODe. Para L. braziliensis, 0 perros serorreactivos con IgG-H, pero 16,4% serorreactivos con IgG-FeSODe. para L. infantum, el 4,9% fueron seropositivos con IgG-H, y el 6,6% con IgG-FeSODe,	dos técnicas serológicas (IgG y Western Blot) utilizando dos antígenos el homogeneizado del parásito (H) y el extracto de superóxido dismutasa de hierro (FeSODe)	Universidades nacional y extranjera	Centro de Investigaciones Regionales “Dr. Hideyo Noguchi y Facultad de Medicina Veterinaria y Zootecnia UADY; Fac de CC, Univ de granada, ESPAÑA
Panti-May, J. A., De Andrade, R. R. C., Gurubel-González, Y., Palomo-Arjona, E., Sodá-Tamayo, L., Meza-Sulú, J., ... & Costa, F. (2017). A survey of zoonotic pathogens carried by house mouse and black rat populations in Yucatan, Mexico. Epidemiology & Infection, 145(11), 2287-2295.	Panti-May	2017	Research article	Epidemiology & Infection	Mayo - oct 2013	San Jose Tecoh, Plan Ayala y Opichen (sur de Merida)	Yucatan	20° 53′ 16·0″ N, 89° 37′ 19.9″ W; 20° 54′ 54·0″ N, 89° 37′ 22.8″ W; 20° 33′ 05.26″ N, 89° 51′ 21.76″ W	Mus musculus y Rattus rattus	rodents	rural, urban	domestic	dwelling	Chagas, parasitosis, leptospirosis	Trypanosoma cruzi, Hymenolepis diminuta, Leptospira interrogans	Trypanosoma cruzi, Leptospira interrogans	302 ratones y 161 ratas	T. cruzi: 4.9% (8, 165) en corazón de ratones y 6.2% (7, 113) ratas; H. diminuta 0.5% (1, 182) ratones y 14.2% (15, 106) ratas; 0.9% (1, 106) en ratas	T. cruzi-PCR, Hymenolepis spp.-sedimentación de huevesillo a partir de heces, Leptospira spp.-técnica de impresión de inmunofluorescencia de riñón	Universidades nacional e internacional	Campus de Ciencias Biológicas y Agropecuarias, UADY, Center of Research and Regional Studies Dr Hideyo Noguchi de la UADY; Ministerio de Salud de Brasil. Escuela de salud pública y medicina tropical Univ de Tulane; CINVESTAV; Centro de Estudios Parasitológicos y de Vectores de ARGENTINA
Ortega‐Pacheco A, Guzmán‐Marín E, Acosta‐Viana KY, Vado‐Solís I, Jiménez‐Delgadillo B, Cárdenas‐Marrufo M, Pérez‐Osorio C, Puerto‐Solís M, Jiménez‐Coello M. Serological survey of Leptospira interrogans, Toxoplasma gondii and Trypanosoma cruzi in free roaming domestic dogs and cats from a marginated rural area of Yucatan Mexico. Veterinary Medicine and Science. 2017 Feb;3(1):40-7. doi: 10.1002, vm…	Ortega‐Pacheco	2017	Research article	Veterinary Medicine and Science	September to December 2015	Mayapan	Yucatan	20°28' and 20°48' N, 89°12' and 89°38' W	free roaming domestic dogs and cats	dogs, cats	rural	domestic, peridomestic	housing	Chagas, toxoplasmosis, leptospirosis	Trypanosoma cruzi, Toxoplasma gondii, Leptospira interrogans	Trypanosoma cruzi, Toxoplasma gondii, Leptospira interrogans	96 dogs, 13 cats	T. gondii, T. cruzi and Leptospira spp was 97.8%, 9.7% and 45.2% for dogs. 92.3%, 0.0% and 15.2% for cats, respectively	serological IgG test for T. gondii, T. cruzi detection, and Leptospira spp antibodies was detected by Microscopic Agglutination Test (MAT).	Regional university	Campus de Ciencias Biol_x0001_ogicas y Agropecuarias, C.A. Salud Animal y Medicina Preventiva, Centro de Investigaciones Regionales-Biom_x0001_edicas, “Dr Hideyo Noguchi”, UADY, C.A.
Pérez-Flores, J., & Paredes-Léon, R. (2023). Ticks (Parasitiformes: Ixodida: Ixodidae) parasites of wild Baird’s tapirs (Mammalia: Perissodactyla) in the Yucatan Peninsula, Mexico. International Journal of Acarology, 1-9.	Pérez-Flores	2023	Research article	International Journal of Acarology	2011 - 2019	Quintana Roo: Muyil, Mahahual; Campeche: Nuevo Becal, Nuevo Becal, Xpujil, Álvaro Obregón, Nuevo Becal, Nueva Vida, Emiliano Zapata, Manuel Castilla Brito, Once de Mayo, Calakmul Biosphere Reserve, Constitución, Constitución	Yucatan Peninsula		Tapir Tapirus bairdi	tapires y vectores	rural, ecotone, sylvatic	protected areas, agriculture, cattle	livestock, agriculture, forest	Ectoparásitos	Garrapatas	vector	15	1	Observación directa	Consejo de ciencia y tecnología y UNAM	CONACYT; Departamento de Observación y Estudio de la Tierra, la Atmósfera y el Océano, El Colegio de la Frontera Sur, Chetumal, México; IB e Inst. de CCs de la UNAM
Baak-Baak, C. M., Osorio-Pinelo, O. E., Cigarroa-Toledo, N., Guzmán-Cornejo, C., Hernández-Betancourt, S. F., Panti-May, J. A., ... & Machain-Williams, C. (2018). Mites and lice of peri-domestic rodents captured at a Mayan community of Yucatan State, México. Southwestern Entomologist, 43(4), 911-918.	Baak-Baak	2018	Research article	Southwestern Entomologist	Marzo - Septiembre 2016	Xkalakdzonot, Chankom	Yucatan	20°26′21.35″N, 88°34′10.25″W	Rata negra (Rattus rattus) Ratón (Mus musculus) Rata algodonera tolteca (Sigmodon toltecus) Raton de abazones (Heteromys gaumeri) Ratón yucateco (Peromyscus yucatanicus)	rodents	rural	domestic	dwelling, conservation, agriculture	Ectoparasites	Acaros: A. fahrenholzi, E. echidninus, S. heteromys, Piojo: P. spinulosa	vector	231	22.9% (53, 231)	Identificación con microscopía estereoscopica	Universidades nacionales	Centro de Investigaciones Regionales “Dr. Hideyo Noguchi, Facultad de Medicina Veterinaria y Zootecnia de la UADY, Laboratorio de Acarología, UNAM; Facultad de Medicina Veterinaria y Zootecnia UNAM; 5Laboratorio de Enfermedades Tropicales y Transmitidas por Vector UNiv de Tabasco
References
1 Baak-Baak CM, Cigarroa-Toledo N, Arana-Guardia R, Chi Chim WA, Chan Orilla JA, Machain-Williams C, Torres-Chable OM, Ortega-Morales AI, Moo-Llanes DA, Elizondo-Quiroga A, García-Rejón JE. Mosquito fauna associated with Aedes aegypti (Diptera: Culicidae) in Yucatan State of southeastern México, and checklist with new records. Florida entomologist. 2016 Dec 1:703-9. doi.org, 10.1653, 024.099.0420
2 Lopez-Apodaca LI, Zarza H, Zamudio-Moreno E, Nuñez-Avellaneda D, Baak-Baak CM, Reyes-Solis GD, Oswaldo Margarito TC, Peláez-Ballestas I, Roiz D, Suzán G, Roche B. Molecular survey of Zika virus in the animal-human interface in traditional farming. Frontiers in Veterinary Science. 2022 Nov 25;9:1057686. https:, , doi.org, 10.3389, fvets.2022.1057686
3 Williams, C. I. M., & de Yucatan, A. ISID Grant Report.
4 Gómez-Carro S, Méndez-Domínguez N, Mendez-Galván JF. Dengue seropositivity in a randomly selected sample from Yucatan analyzed in the context of dengue cases reported between 1996 and 2006. J Epidemiol Res. 2017;3(1):23-7. dx.doi.org, 10.5430, jer.v3n1p23
5 Baak-Baak CM, Moo-Llanes DA, Cigarroa–Toledo N, Puerto FI, Machain-Williams C, Reyes-Solis G, Nakazawa YJ, Ulloa-Garcia A, Garcia-Rejon JE. Ecological niche model for predicting distribution of disease-vector mosquitoes in Yucatan State, México. Journal of medical entomology. 2017 Jul 1;54(4):854-61. doi: 10.1093, jme, tjw243
6 Hernández–Rodríguez, J. L., Perez-Pacheco, R., Vásquez-López, A., Mejenes–Hernández, M. C., Granados–Echegoyen, C. A., Arcos-Cordova, I. D. R., ... & Huerta, H. (2020). Asian Tiger Mosquito in Yucatan Peninsula: First Record of Aedes (Stegomyia) albopictus (Diptera: Culicidae) in Campeche, Mexico. Journal of Medical Entomology, 57(6), 2022-2024.
7 Contreras-Perera YJ, Briceño-Mendez M, Flores-Suárez AE, Manrique-Saide P, Palacio-Vargas JA, Huerta-Jimenez H, Martin-Park A. New record of Aedes albopictus in a suburban area of Merida, Yucatan, Mexico. Journal of the American Mosquito Control Association. 2019 Sep 1;35(3):210-3. doi.org, 10.2987, 18-6797.1
8 Garcia-Rejon JE, Tzuc-Dzul JC, Lopez-Carrillo KY, Cigarroa-Toledo N, Cetina-Trejo RC, Chi-Chim WA, Talavera-Aguilar LG, Lopez-Apodaca LI, Baak-Baak CM. Mosquito fauna in the mangroves of Yucatan, Mexico, and identification of Alphavirus RNA. Journal of the American Mosquito Control Association. 2023 Jun 1;39(2):134-7. doi.org, 10.2987, 22-7102
9 Ortega-Morales, A. I., Bond, G., Méndez-López, R., Garza-Hernández, J. A., Hernández-Triana, L. M., & Casas-Martínez, M. (2018). First record of invasive mosquito Aedes albopictus in Tabasco and Yucatan, Mexico. Journal of the American Mosquito Control Association, 34(2), 120-123.
10 Baak-Baak CM, Cigarroa-Toledo N, Cruz-Escalona GA, Machain-Williams C, Rubi-Castellanos R, Torres-Chable OM, Torres-Zapata R, Garcia-Rejon JE. Human blood as the only source of Aedes aegypti in churches from Merida, Yucatan, Mexico. Journal of Vector Borne Diseases. 2018 Jan 1;55(1):58-62. 10.4103, 0972-9062.234628
11 Abella‐Medrano CA, Roiz D, Islas CG, Salazar‐Juárez CL, Ojeda‐Flores R. Assemblage variation of mosquitoes (Diptera: Culicidae) in different land use and activity periods within a lowland tropical forest matrix in Campeche, Mexico. Journal of Vector Ecology. 2020 Dec;45(2):188-96. doi.org, 10.1111, jvec.12389
12 Chaves, A., Sotomayor-Bonilla, J., Monge, O., Ramírez, A., Galindo, F., Sarmiento-Silva, R. E., ... & Suzán, G. (2016). West Nile virus in resident birds from Yucatan, Mexico. Journal of Wildlife Diseases, 52(1), 159-163.
13 Cigarroa-Toledo, N., Talavera-Aguilar, L. G., Baak-Baak, C. M., García-Rejón, J. E., Hernandez-Betancourt, S., Blitvich, B. J., & Machain-Williams, C. (2016). Serologic evidence of flavivirus infections in peridomestic rodents in Merida, Mexico. Journal of Wildlife Diseases, 52(1), 168-172.
14 Villegas-Chim J, Gómez-Dantés H, Pavía-Ruz N, Vera-Gamboa L, Rafful-Ceballos MJ, Ramos-Valencia JE, Manrique-Saide P. Arboviruses in Yucatan, Mexico: anthropological challenges, multi-disciplinary views and practical approaches. InLocating Zika 2019 Dec 6 (pp. 152-167). Routledge. https:, , doi.org, 10.4324, 9780429456558-7
15 Zaidi MB, Garcia-Cordero J, Rivero-Gomez R, Corzo-Gomez J, González y Almeida ME, Bonilla-Moreno R, Bustos-Arriaga J, Villegas-Sepulveda N, Flores-Romo L, Cedillo-Barron L. Competitive suppression of dengue virus replication occurs in chikungunya and dengue co-infected Mexican infants. Parasites & vectors. 2018 Dec;11:1-1. https:, , doi.org, 10.1186, s13071-018-2942-1
16 Bisanzio D, Dzul-Manzanilla F, Gomez-Dantés H, Pavia-Ruz N, Hladish TJ, Lenhart A, Palacio-Vargas J, Gonzalez Roldan JF, Correa-Morales F, Sánchez-Tejeda G, Kuri Morales P. Spatio-temporal coherence of dengue, chikungunya and Zika outbreaks in Merida, Mexico. PLoS neglected tropical diseases. 2018 Mar 15;12(3):e0006298. doi.org, 10.1371, journal.pntd.0006298
17 Pavía-Ruz N, Barrera-Fuentes GA, Villanueva-Jorge S, Che-Mendoza A, Campuzano-Rincón JC, Manrique-Saide P, Rojas DP, Vazquez-Prokopec GM, Halloran ME, Longini IM, Gómez-Dantés H. Dengue seroprevalence in a cohort of schoolchildren and their siblings in Yucatan, Mexico (2015-2016). PLoS neglected tropical diseases. 2018 Nov 21;12(11):e0006748. https:, , doi.org, 10.1371, journal.pntd.0006748
18 Kirstein OD, Ayora-Talavera G, Koyoc-Cardeña E, Chan Espinoza D, Che-Mendoza A, Cohuo-Rodriguez A, Granja-Pérez P, Puerta-Guardo H, Pavia-Ruz N, Dunbar MW, Manrique-Saide P, & Vazquez-Prokopec GM. Natural arbovirus infection rate and detectability of indoor female Aedes aegypti from Merida, Yucatan, Mexico. PLOS Neglected Tropical Diseases. (2021) 15(1), e0008972. https:, , doi.org, 10.1371, j…
19 Flores-Ferrer, A., Suzán, G., Waleckx, E., & Gourbière, S. (2023). Assessing the risk of West Nile Virus seasonal outbreaks and its vector control in an urbanizing bird community: An integrative R0-modelling study in the city of Merida, Mexico. PLOS Neglected Tropical Diseases, 17(5), e0011340.
20 Méndez-Domínguez N, Achach-Medina K, Morales-Gual YM, Gómez-Carro S. Dengue, presentación inusual en un lactante. Reporte de un caso. Revista chilena de pediatría. 2016 Jul 1. https:, , doi.org, 10.1016, j.rchipe.2016.05.011
21 Baak-Baak CM, Cigarroa-Toledo N, Pech-May A, Cruz-Escalona GA, Cetina-Trejo RC, Tzuc-Dzul JC, Talavera-Aguilar LG, Flores-Ruiz S, Machain-Williams C, Torres-Chable OM, Blitvich BJ. Entomological and virological surveillance for dengue virus in churches in Merida, Mexico. Revista do Instituto de Medicina Tropical de São Paulo. 2019 Feb 14;61:e9.c http:, , doi.org, 10.1590, S1678-9946201961009
22 Peniche-Lara G, Ruiz-Pina HA, Reyes-Novelo E, Dzul-Rosado K, Zavala-Castro J. Infection by Rickettsia felis in opossums (Didelphis sp.) from Yucatan, Mexico. Revista do Instituto de Medicina Tropical de São Paulo. 2016 Apr 8;58. dx.doi.org/10.1590/S1678-9946201658032
23 Baak-Baak CM, Cigarroa-Toledo N, Torres-Chablé OM, Arana-Guardía R, Puerto FI, Machain-Williams C, García-Rejón JE. New records of ectoparasites Echinolaelaps echidninus and Polyplax spinulosa on rodents with serological evidence of flavivirus infections at Merida, Yucatan, México. Southwestern Entomologist. 2016 Mar;41(1):75-85. doi.org, 10.3958, 059.041.0109
24 Sanchez-Casas RM, Gaitan-Burns A, Diaz-Gonzalez EE, Grajales JS, Dector MA, Fernandez-Salas I. Evidence of DENV-2 vertical transmission in larval Aedes aegypti populations at Cancun, Quintana Roo, Mexico. Southwestern Entomologist. 2016 Jun;41(2):389-98. https:, , doi.org, 10.3958, 059.041.0204
25 Pavía-Ruz, N., Diana Patricia Rojas, Salha Villanueva, Granja, P., Balam-May, A., Longini, I. M., Halloran, M. E., Manrique-Saide, P., & Gómez-Dantés, H. (2018). Seroprevalence of Dengue Antibodies in Three Urban Settings in Yucatan, Mexico. The American Journal of Tropical Medicine and Hygiene, 98(4), 1202–1208. https:, , doi.org, 10.4269, ajtmh.17-0382
26 Cabrera‐Romo S, Max Ramirez C, Recio‐Tótoro B, Tolentino‐Chi J, Lanz H, Del Angel RM, Sánchez‐Cordero V, Rodríguez‐Moreno Á, Ludert JE. No evidence of dengue virus infections in several species of bats captured in central and southern Mexico. Zoonoses and public health. 2016 Dec;63(8):579-83. doi: 10.1111, zph.12276
27 Torres‐Castro M, Noh‐Pech H, Hernández‐Betancourt S, Peláez‐Sánchez R, Lugo‐Caballero C, Puerto FI. West Nile and Zika viruses in bats from a suburban area of Merida, Yucatan, Mexico. Zoonoses and Public Health. 2021 Nov;68(7):834-41. https:, , doi.org, 10.1111, zph.12834
28 Martínez‐Burgos M, Lozano‐Sardaneta YN, Rodríguez‐Rojas JJ, Gómez‐Rivera ÁS, Canto‐Mis KL, Flores‐Escobar E, Mis‐Ávila PC, Correa‐Morales F, Becker I. Species diversity and detection of pathogens in phlebotomine sand flies collected from forest management areas of Quintana Roo, Mexico. Medical and Veterinary Entomology. 2023 Dec;37(4):845-58.
29 Hernández-Rivera MP, Hernández-Montes O, Chiñas-Pérez A, Batiza-Avelar JM, Sánchez-Tejeda G, Wong-Ramírez C, Monroy-Ostria A. Study of cutaneous leishmaniasis in the State of Campeche (Yucatan Peninsula), Mexico, over a period of two years. Salud Publica Mex. 2015 Jan-Feb;57(1):58-65. doi: 10.21149, spm.v57i1.7403. PMID: 25629280.
30 de Oca-Aguilar AM, Pavón-Mendez MI, López-Ávila KB, Sosa-Bibiano EI, Rebollar-Téllez EA, Palacio-Vargas JA, Fernández-Figueroa EA, Loría-Cervera EN. Biting rhythms and infection rates of anthropophilic sand fly species (Diptera: Phlebotominae) in sites with different land use in southern Mexico. Acta Tropica. 2023 Dec 1;248:107014.
31 de Oca-Aguilar AM, Euan-Canul RD, Sosa-Bibiano EI, López-Ávila KB, Rebollar-Téllez EA, Palacio-Vargas JA, Loría-Cervera EN. Phlebotomine sand flies in rural Mayan communities of Southern Mexico: The heterogeneity of the ruralscape increases the entomological risk. Acta Tropica. 2024 Jan 1;249:107051.
32 Montes de Oca-Aguilar, A. M., Rebollar-Téllez, E. A., Sosa-Bibiano, E. I., López-Avila, K. B., Torres-Castro, J. R., & Loría-Cervera, E. N. (2022). Effect of land use change on the phlebotomine sand fly assemblages in an emergent focus of cutaneous leishmaniasis in Yucatan, Mexico. Acta Tropica, 235, 106628.
33 Ortega-Pacheco A, Gutierrez-Blanco E, Escamilla-Flores W, Cordero-Guillermo L, Jiménez-Coello M, Loria-Cervera N. A fatal case of canine cutaneous leishmaniosis in a dog. Annals of Parasitology. 2019;65(2).
34 Siller A Jr, Garcia BA, Kipp EJ, Lee M, Tyring S. Cutaneous Leishmaniasis in a Recreational Cave Diver After Travel to México. Cureus. 2021 Aug 4;13(8):e16896. doi: 10.7759, cureus.16896. PMID: 34513469; PMCID: PMC8417566.
35 Loria-Cervera, E. N., Sosa-Bibiano, E. I., Van Wynsberghe, N. R., Saldarriaga, O. A., Melby, P. C., & Andrade-Narvaez, F. J. (2016). Cytokine mRNA expression in Peromyscus yucatanicus (Rodentia: Cricetidae) infected by Leishmania (Leishmania) mexicana. Cytokine, 83, 176-181.
36 Cohen JM, Saavedra AP, Sax PE, Lipworth AD. Pink plaque on the arm of a man after a trip to Mexico: Cutaneous leishmaniasis. Dermatology Online Journal. 2015;21(6).
37 Sosa-Bibiano, E. I., Sánchez-Martínez, L. A., López-Ávila, K. B., Chablé-Santos, J. B., Torres-Castro, J. R., Fernández-Figueroa, E. A., ... & Loría-Cervera, E. N. (2022). Leishmania (Leishmania) mexicana infection in wild rodents from an emergent focus of cutaneous leishmaniasis in Yucatan, Mexico. Journal of Tropical Medicine, 2022.
38 de Oca-Aguilar AC, Fernández-Figueroa EA, Pavón-Méndez MI, López-Ávila K, Sosa-Bibiano EI, Rebollar-Téllez EA, Palacio-Vargas JA, Miranda-Ortíz H, Loría-Cervera EN. First detection of Leishmania DNA in Lutzomyia longipalpis sensu lato (Diptera: Phlebotominae) in southem Mexico. Journal of Vector Borne Diseases. 2023 Oct 1;60(4):453-6.
39 Pech‐May A, Peraza‐Herrara G, Moo‐LLanes DA, Escoibedo‐Ortegón J, Berzunza‐Cruz M, Becker‐Fauser I, Montes De Oca‐aguilar AC, Rebollar‐Téllez EA. Assessing the importance of four sandfly species (Diptera: Psychodidae) as vectors of Leishmania mexicana in Campeche, Mexico. Medical and Veterinary Entomology. 2016 Sep;30(3):310-20. doi: 10.1111, mve.12169
40 Andrade-Narvaez, F. J., Van Wynsberghe, N. R., Sosa-Bibiano, E. I., & Loria-Cervera, E. N. (2017). Eco-epidemiological and immunological features of localized cutaneous Leishmaniasis in Southeastern Mexico: thirty years of study. The Epidemiology and Ecology of Leishmaniasis.
41 Loría-Cervera, E. N., Sosa-Bibiano, E. I., Van Wynsberghe, N. R., Torres-Castro, J. R., & Andrade-Narváez, F. J. (2019). Preliminary epidemiological findings of Leishmania infection in the municipality of Tinum, Yucatan State, Mexico. Parasite epidemiology and control, 4, e00088.
42 Eldin C, l’Ollivier C, Ranque S, Gautret P, Parola P. “Chiclero’s Ulcer” Due to Leishmania mexicana in Travelers Returning from Central America: A Case Report and Review of the Literature. Pathogens. 2021 Aug 31;10(9):1112.
43 Loría-Cervera EN, Sosa-Bibiano EI, López-Ávila KB, Oca-Aguilar AC, Moreno-Nava MS, Torres-Castro JR. Viable Leishmania parasites in the absence of an in vitro IFN-γ response in asymptomatic carriers. Revista do Instituto de Medicina Tropical de São Paulo. 2024 Feb 19;66:e13.
44 Canché-Pool EB, Canto-Hau DM, Vargas-Meléndez MA, Tello-Martín R, Reyes-Novelo E, Escobedo-Ortegón FJ, Ruiz-Piña HA, Cambranes-Puc LH, Torres-Castro JR, Palacio-Vargas JA, Durán-Caamal C, Cerón-Espinosa J, Carpio-Pedroza JC, Rivera-Hernández OC. Report of autochthonous cases of localized cutaneous leishmaniasis caused by Leishmania (Leishmania) mexicana in vulnerable, susceptible areas of Sout…
45 Pasos-Pinto S, Sánchez-García L, Sánchez-Montes S, Rebollar-Tellez EA, Pech-May A, Becker I. Genetic Diversity and Prevalence of Leishmania mexicana in Bichromomyia olmeca olmeca 1 in an Endemic Area of Mexico. Southwestern Entomologist. 2017 Dec;42(4):983-94.
46 Pérez-Blas, L. G., Chiyean-Acosta, Á. G., Canché-Pool, E. B., Tello-Martín, R., Torres-Castro, J. R., Ruiz-Piña, H. A., ... & Reyes-Novelo, E. (2022). Molecular Detection of Leishmania (Leishmania) Mexicana in Sandflies from the State of Yucatan, Mexico. Vector-Borne and Zoonotic Diseases, 22(12), 589-595.
47 Rodríguez-Rojas, J. J., Rodríguez-Moreno, Á., Sánchez-Casas, R. M., & Hernández-Escareño, J. J. (2020). Molecular detection of Leptospira interrogans and Borrelia burgdorferi in wild rodents from Mexico. Vector-Borne and Zoonotic Diseases, 20(11), 860-863.
48 Suárez-Galaz A, Reyes-Novelo E, Hernández-Betancourt S, Panti-May A, Estrella E, Sánchez-Montes S, Noh-Pech H, Lugo-Caballero C, Colunga-Salas P, Peláez-Sánchez R, Sosa-Escalante J. Study on the relation of the characteristics of the capture sites with the Leptospira spp. occurrence in bats and rodents from Yucatan, Mexico. Acta Tropica. 2024 Jan 1;249:107072.
49 Torres-Castro MA, Cruz-Camargo BE, Medina-Pinto R, Moguel-Lehmer C, Arcila-Fuentes W, Medina R, Ortiz-Esquivel J, López-Ávila A, Noh-Pech HR, Panti-May JA, Rodríguez-Vivas RI. Absence of molecular evidence of Leptospira spp. in urine samples collected from rodents captured in Yucatan, México. Austral journal of veterinary sciences. 2017 Sep;49(3):195-8.
50 Torres-Castro, M., Cruz-Camargo, B., Medina-Pinto, R., Reyes-Hernández, B., Moguel-Lehmer, C., Medina, R., ... & Puerto, F. I. (2018). Detección molecular de leptospiras patógenas en roedores sinantrópicos y silvestres capturados en Yucatan, México. Biomedica, 38, 51-58
51 Cárdenas-Marrufo M, Vado-Solis I, Pérez-Osorio C, Peniche-Lara G, Segura-Correa J. A cross sectional study of leptospirosis and fetal death in Yucatan, Mexico. Colombia Médica. 2016 Mar;47(1):11-4.
52 Pérez-Flores, J., Charruau, P., Cedeño-Vázquez, R., & Atilano, D. (2017). Evidence for wild crocodiles as a risk for human leptospirosis, Mexico. EcoHealth, 14(1), 58-68.
53 Torres-Castro M, Febles-Solís V, Hernández-Betancourt S, Noh-Pech H, Estrella E, Peláez-Sánchez R, Panti-May A, Herrera-Flores B, Reyes-Hernández B, Sosa-Escalante J. Pathogenic Leptospira in bats from Campeche and Yucatan, Mexico. Journal MVZ Cordoba. 2020;25(2):e1815.
54 Torres-Castro M, Díaz-Aceves D, Suárez-Galaz A, Reyes-Novelo E, Rodríguez-Vivas RI. Evidence of Leptospira spp. in blood of dogs in a rural community in Yucatan, Mexico. MVZ Cordoba. 2021 May 7;26(2):e2098.
55 Dzul-Rosado KR, Cardenas-Marrufo MF, Lugo-Caballero C, Alvarez-Baeza A, Mendez-Dominguez N. Clinical Manifestations in a Fatal Case of Probable Rickettsia and Leptospira Coinfection in Yucatan, Mexico. Pathogens. 2021 Jul 21;10(8):914. doi: 10.3390, pathogens10080914. PMID: 34451378; PMCID: PMC8400463.
56 Espinosa-Martinez, D. V., Sánchez-Montes, D. S., Leon-Paniagua, L., Rios-Munoz, C. A., Berzunza-Cruz, M., & Becker, I. (2015). New wildlife hosts of Leptospira interrogans in Campeche, Mexico. Revista do Instituto de Medicina Tropical de São Paulo, 57, 181-183.
57 Ortega-Pacheco, A., Aguilar-Caballero, A. J., Torres-Acosta, J. F., Gutierrez-Blanco, E., Rosado-Aguilar, J. A., Rodriguez-Vivas, R. I., ... & Jimenez-Coello, M. (2021). Main scientific contributions of the FMVZ-UADY in the epidemiology of leptospirosis, toxoplasmosis, american trypanosomiasis, and dirophilariasis in domestic and synanthropic animals. Tropical and Subtropical Agroecosystems, 2…
58 Cen S, Blum-Domínguez S, Núñez-Oreza L, Díaz F, Sarabia B, Tamay-Segovia P. Prevalencia de dengue y leptospirosis en pacientes febriles en un hospital general de especialidades, México. Revista chilena de infectología. 2018;35(3):332-3.
59 Ortega-Jimenez, C. F., Guzman-Marin, E., Gutierrez-Blanco, E., Ortega-Pacheco, A., & Jimenez-Coello, M. (2018). Chagas Disease in the Yucatan Peninsula, Mexico. In Current Topics in Tropical Emerging Diseases and Travel Medicine. IntechOpen.
60 Laureano-Rosario AE, Garcia-Rejon JE, Gomez-Carro S, Farfan-Ale JA, Muller-Karger FE. Modelling dengue fever risk in the State of Yucatan, Mexico using regional-scale satellite-derived sea surface temperature. Acta tropica. 2017 Aug 1;172:50-7. https:, , doi.org, 10.1016, j.actatropica.2017.04.017
61 Loría-Cervera EN, Sosa-Bibiano EI, Van Wynsberghe NR, Andrade-Narváez FJ. Finding a model for the study of Leishmania (Leishmania) mexicana infection: The Yucatan Deer mouse (Peromyscus yucatanicus) as a suitable option. Acta Trop. 2018 Nov;187:158-164. doi: 10.1016, j.actatropica.2018.08.003. Epub 2018 Aug 6. PMID: 30092224.
62 Zepeda-Espinosa, J. Y., Alonzo-Salomón, L. G., Reyes-Novelo, E. A., & Ruiz-Piña, H. A. (2019). Haematological parameters in a free-ranging population of Didelphis virginiana from Mexico. Austral journal of veterinary sciences, 51(3), 125-130.
63 Adeniran AA, Fernández‐Santos NA, Rodríguez‐Rojas JJ, Treviño‐Garza N, Huerta‐Jiménez H, Mis‐Ávila PC, Pérez‐Pech WA, Hernández‐Triana LM, Rodríguez‐Pérez MA. Identification of phlebotomine sand flies (Diptera: Psychodidae) from leishmaniasis endemic areas in southeastern Mexico using DNA barcoding. Ecology and Evolution. 2019 Dec;9(23):13543-54.
64 Martinez-Cruz C, Arenas-Monreal L, Gomez-Dantes H, Villegas-Chim J, Gloria AB, Maria ET, Pavia-Ruz N, Che-Mendoza A, Manrique-Saide P. Educational intervention for the control of Aedes aegypti with Wolbachia in Yucatan, Mexico. Evaluation and Program Planning. 2023 Apr 1;97:102205. https:, , doi.org, 10.1016, j.evalprogplan.2022.102205
65 Gómez-Palacio A, Arboleda S, Dumonteil E, Townsend Peterson A. Ecological niche and geographic distribution of the Chagas disease vector, Triatoma dimidiata (Reduviidae: Triatominae): Evidence for niche differentiation among cryptic species. Infect Genet Evol. 2015 Dec;36:15-22. doi: 10.1016, j.meegid.2015.08.035. Epub 2015 Aug 29. PMID: 26321302.
66 Canto-Osorio JM, Cuxim-Koyoc A, Ruiz-Piña HA, Morales-Malacara JB, Reyes-Novelo E. Ectoparasites of Didelphis virginiana from Yucatan, Mexico. Journal of Medical Entomology. 2020 Nov;57(6):1821-9.doi: 10.1093/jme/tjaa106
67 Chan-Chable RJ, Balam-Poot E, Vázquez-Marroquín R, MartÍnez-Arce A, Mis-Avila PC, Hernández-Triana LM. New distribution record of Aedes albopictus in Quintana Roo, Mexico, and its importance to public health. Journal of the American Mosquito Control Association. 2020 Sep 1;36(3):197-200. doi.org, 10.2987, 20-6935.1
68 Haro P, Trasviña-Muñoz E, May-Concha I, López-Valencia G, Monge-Navarro F, Herrera-Ramírez C, Mercado-Rodríguez JA, Villanueva-Alonzo H, Waleckx E. Historical Spatial Distribution of Zoonotic Diseases in Domestic, Synanthropic, and Wild Animals in the Mexican Territory of the Yucatan Peninsula. J Trop Med. 2021 Aug 7;2021:8699455. doi: 10.1155, 2021, 8699455. PMID: 34413891; PMCID: PMC8369176.
69 Haro, P., Ruiz-Piña, H. A., Canché-Pool, E. B., Medina, S., & Mercado, J. A. (2018). Physiological basal parameters of free-ranging opossums (Didelphis virginiana) in the Yucatan Peninsula, Mexico. Journal of Zoo and Wildlife Medicine, 49(2), 480-483.
70 Waleckx E, Pasos-Alquicira R, Ramírez-Sierra MJ, Dumonteil E. Sleeping habits affect access to host by Chagas disease vector Triatoma dimidiata. Parasites & vectors. 2016 Dec;9:1-6. doi: 10.1186, s13071-016-1852-3
71 Valdez-Tah A, Huicochea-Gómez L, Ortega-Canto J, Nazar-Beutelspacher A, Ramsey JM. Social representations and practices towards triatomines and Chagas disease in Calakmul, México. Plos one. 2015 Jul 23;10(7):e0132830. doi:10.1371, journal.pone.0132830
72 Villalobos-Cuevas VA, Weber M, Lareschi M, Acosta R. Pulgas parásitas de mamíferos pequeños y medianos de Calakmul, Campeche, México y nuevos registros de localidades. Revista mexicana de biodiversidad. 2016 Dec;87(4):1372-8. http://dx.doi.org/10.1016/j.rmb.2016.09.009
73 Arias NP, Chim JE, Shanahan MW, Buenfil DJ, Ceballos MJ, Valencia JE, Pavón JR, Pérez MA, Ruz NP, Dantes HG. Studying sociocultural factors associated with dengue fever in elementary school children in Yucatan, Mexico. SAGE Publications Limited; 2017. dx.doi.org, 10.4135, 9781473998551
74 Bond JG, Moo-Llanes DA, Ortega-Morales AI, Marina CF, Casas-Martínez M, Danis-Lozano R. Diversity and potential distribution of culicids of medical importance of the Yucatan Peninsula, Mexico. salud pública de méxico. 2020 Aug;62(4):379-87. doi.org, 10.21149, 11208
75 Panti-May, J. A., Torres-Castro, M. A., & Hernández-Betancourt, S. F. (2021). PARÁSITOS ZOONÓTICOS Y MICROMAMÍFEROS EN LA PENÍNSULA DE Yucatan, MÉXICO: CONTRIBUCIONES DEL CCBA-UADY†[ZOONOTIC PARASITES AND MICROMAMMALS IN THE YUCATAN PENINSULA, MEXICO: CONTRIBUTIONS OF THE.
76 Janssen N, Fernandez‐Salas I, Díaz González EE, Gaytan‐Burns A, Medina‐de la Garza CE, Sanchez‐Casas RM, Börstler J, Cadar D, Schmidt‐Chanasit J, Jöst H. Mammalophilic feeding behaviour of Culex quinquefasciatus mosquitoes collected in the cities of Chetumal and Cancun, Yucatan Peninsula, Mexico. Tropical Medicine & International Health. 2015 Nov;20(11):1488-91. https:, , doi.org, 10.1111, tmi…
77 Ortega Pacheco, A., & Jiménez Coello, M. (2017). La rabia canina, una zoonosis latente en Yucatan. Revista biomédica, 28(2), 61-63.
78 Canché-Pool, E. B., Panti-May, J. A., Ruiz-Piña, H. A., Torres-Castro, M., Escobedo-Ortegón, F. J., Tamay-Segovia, P., ... & Reyes-Novelo, E. (2022). Cutaneous Leishmaniasis Emergence in Southeastern Mexico: The Case of the State of Yucatan. Tropical Medicine and Infectious Disease, 7(12), 444.
79 Torres-Castro, M. A. (2017). ¿Son los roedores sinantrópicos una amenaza para la salud pública de Yucatan? Revista Biomédica, 28(3), 179-186.
80 Stuckey MJ, Chomel BB, Galvez-Romero G, Olave-Leyva JI, Obregón-Morales C, Moreno-Sandoval H, Aréchiga-Ceballos N, Salas-Rojas M, Aguilar-Setién A. Bartonella Infection in Hematophagous, Insectivorous, and Phytophagous Bat Populations of Central Mexico and the Yucatan Peninsula. Am J Trop Med Hyg. 2017 Aug;97(2):413-422. doi: 10.4269, ajtmh.16-0680. Epub 2017 Jul 19. PMID: 28722567; PMCID: PMC…
81 Castillo-Polanco, M. A., de la Cruz-Burgoa, L. E., & Peniche-Lara, G. F. 2021 Jan Determination of scrub typhus in negative patients for dengue and rickettsia. South Florida Journal of Development, 2(1), 866-870. doi: 10.46932/sfjdv2n1-063
82 Schulte Fischedick, F. B., Stuckey, M. J., Aguilar-Setién, A., Moreno-Sandoval, H., Galvez-Romero, G., Salas-Rojas, M., ... & Chomel, B. B. (2016). Identification of Bartonella Species Isolated from Rodents from Yucatan, Mexico, and Isolation of Bartonella vinsonii subsp. yucatanensis subsp. nov. Vector-Borne and Zoonotic Diseases, 16(10), 636-642.
83 Torres-Castro, M., Suárez-Galaz, A., Yeh-Gorocica, A., Sánchez-Montes, S., Arjona-Torres, M., Panti-May, A., ... & Manrique-Saide, P. A case of natural infection with in a coati () from Mexico. Helminthologia, 60(1), 106-111.
84 Ake-Canche, B., Rodriguez-Bataz, E., Esquivel-Piña, J. Y., Tolentino-Loreto, A., Arroyo-Escalante, S., Martínez-Ocaña, J., ... & Martinez, A. (2022). Can the genetic variability of Blastocystis sp. be associated with the climatic region of its human carriers? Infection, Genetics and Evolution, 106, 105383.
85 González-Solís, D., Elías-Gutiérrez, M., Prado-Bernal, J. A., & García-de la Cruz, M. A. (2019). DNA barcoding as a diagnostic tool of a rare human parasitosis: the first case of Lagochilascaris minor in Quintana Roo, Mexico. Journal of Parasitology, 105(2), 351-358.
86 Cortez-Aguirre, G. R., Jiménez-Coello, M., Gutiérrez-Blanco, E., & Ortega-Pacheco, A. (2018). Stray dog population in a city of southern Mexico and its impact on the contamination of public areas. Veterinary medicine international, 2018.
87 Montes-Pérez, M. P., Elsy, C. B., Rebeca, Q. E., & Eduardo, S. L. (2020). Report of rabies in tepezcuintles Cuniculus paca (syn. Agouti paca) in captivity in Yucatan. Abanico Veterinario, 10(abavet2020. 25).
88 Puebla-Rodríguez, P., Almazán-Marín, C., Garcés-Ayala, F., Rendón-Franco, E., Chávez-López, S., Gómez-Sierra, M., ... & Aréchiga-Ceballos, N. (2023). Rabies virus in white-nosed coatis (Nasua narica) in Mexico: what do we know so far?. Frontiers in Veterinary Science, 10, 1090222.
89 Charles J, Firth AE, Loroño-Pino MA, Garcia-Rejon JE, Farfan-Ale JA, Lipkin WI, Blitvich BJ, Briese T. Merida virus, a putative novel rhabdovirus discovered in Culex and Ochlerotatus spp. mosquitoes in the Yucatan Peninsula of Mexico. J Gen Virol. 2016 Apr;97(4):977-987. doi: 10.1099, jgv.0.000424. Epub 2016 Feb 11. PMID: 26868915; PMCID: PMC4854369.
90 Charles J, Tangudu CS, Hurt SL, Tumescheit C, Firth AE, Garcia-Rejon JE, Machain-Williams C, Blitvich BJ. Detection of novel and recognized RNA viruses in mosquitoes from the Yucatan Peninsula of Mexico using metagenomics and characterization of their in vitro host ranges. J Gen Virol. 2018 Dec;99(12):1729-1738. doi: 10.1099, jgv.0.001165. Epub 2018 Nov 9. PMID: 30412047; PMCID: PMC6537628.
91 Dzul-Rosado K, Panti-Balam C, Lavín-Sánchez D, Palma-Chan A, Caamal-Poot M, Achach-Medina K, Quiñones-Vega C, Lugo-Caballero C, Noh-Pech H, Tello-Martín R, López-Ávila K. Clinical and laboratory features of rickettsioses in Yucatan, Mexico. Acta Tropica. 2024 Jan 1;249:107048. doi.org/10.1016/j.actatropica.2023.107048
92 Dzul-Rosado KR, Reyes-Novelo E, Lugo-Caballero C, Cuxim-Koyoc AD, Collí-Padrón F, Tello-Martín R, López-Ávila KB, Palma-Chan A, Peniche-Lara G, Ruiz-Piña HA. Urban ecology of hosts and vectors of Rickettsia in a rickettsiosis-endemic city of the Yucatan Peninsula, Mexico. Acta Trop. 2021 Apr;216:105832. doi: 10.1016, j.actatropica.2021.105832. Epub 2021 Jan 16. PMID: 33465349.
93 Torres-Castro M, Reyes-Novelo E, Bolio-González M, Lugo-Caballero C, Dzul-Rosado K, Colunga-Salas P, Sánchez-Montes S, Noh-Pech H, Puerto FI, Rodríguez-Vivas RI. Epidemiological study of the occurrence of typhus group Rickettsia natural infection in domiciliated dogs from a rural community in south-eastern Mexico. Animals. 2022 Oct 21;12(20):2885. doi.org/10.3390/ani12202885
94 Dzul-Rosado KR, Lugo-Caballero C, Salcedo-Parra A, López-Soto RD, Faccini-Martínez ÁA. Long term neurologic sequelae in a Mexican rocky mountain spotted fever case. Brazilian Journal of Infectious Diseases. 2019 Jul 18;23:121-3. doi.org/10.1016/j.bjid.2019.04.006
95 Vázquez-Guerrero E, Reyes-Solís GC, Cano-Ravell AE, Machain-Williams C, Leyva-Gastélum M, Estrada-de Los Santos P, Álvarez-Hernández G, Ibarra JA. Detection of Rickettsia amblyommatis and Rickettsia bellii in ticks collected from pet dogs in peri-urban and rural areas in Yucatan, Mexico. Experimental and Applied Acarology. 2023 Aug;90(3-4):441-53. doi.org/10.1007/s10493-023-00825-z
96 Dzul-Rosado K, Castillo-León T, Montalvo-Nah E, Arias-León J, Puerto-Manzano F. Perception of risk among children: Exploring the risk of TB-rickettsial disease based on the children’s drawing pictures in a Mayan community of Yucatan. Health Promotion Perspectives. 2023;13(2):129. doi: 10.34172/hpp.2023.16
97 Lugo-Caballero C, Torres-Castro M, López-Ávila K, Hernández-Betancourt S, Noh-Pech H, Tello-Martín R, Puerto-Manzano F, Dzul-Rosado K. Molecular identification of zoonotic Rickettsia species closely related to R. typhi, R. felis, & R. rickettsii in bats from Mexico. Indian Journal of Medical Research. 2021 Sep 1;154(3):536-8. 10.4103/ijmr.IJMR_1083_19
98 Dzul-Rosado, K., Herrera, R. C., Miranda-Schaeubinger, M., Arias-León, J., Peniche-Lara, G., Robert, H. G., & Omodior, O. (2022). Socio-ecological determinants of rickettsial seroprevalence in a rural community of Yucatan, Mexico. Infection, Genetics and Evolution, 102, 105291.
99 Dzul-Rosado K, Lugo-Caballero C, Arias-Leon JJ, Pacheco-Tucuch F, Peniche-Lara G, Zavala-Castro J. Attitudes and practices from people of a mayan community of Mexico, related to tick-borne diseases: implications for the design of prevention programs. Journal of Arthropod-Borne Diseases. 2018 Jun;12(2):152. doi.org/10.18502/jad.v12i2.41
100 Dzul-Rosado K, Lugo-Caballero C, Tello-Martin R, López-Avila K, Zavala-Castro J. Direct evidence of Rickettsia typhi infection in Rhipicephalus sanguineus ticks and their canine hosts. Open Vet J. 2017;7(2):165-169. doi: 10.4314, ovj.v7i2.14. Epub 2017 Jun 11. PMID: 28652984; PMCID: PMC5475241.
101 Blum-Domínguez S, Sánchez-Montes S, Núñez-Oreza LA, Mendoza-Zamudio J, Becker I, Berzunza-Cruz M, Tamay-Segovia P. First description of a clinical case of murine typhus in Campeche, Mexico. Revista da Sociedade Brasileira de Medicina Tropical. 2019 Jun 6;52:e20190009. https://doi.org/10.1590/0037-8682-0009-2019
102 Peniche-Lara G, Jimenez-Delgadillo B, Munoz-Zanzi C, Cárdenas-Marrufo M, Pérez-Osorio C, Arias-León J. Presence of Rickettsia species in a marginalized area of Yucatan, Mexico. Journal of Tropical Medicine. 2018 Jun 5;2018. doi.org/10.1155/2018/7675828
103 Peniche-Lara G, Jimenez-Delgadillo B, Dzul-Rosado K. Rickettsia rickettsii and Rickettsia felis infection in Rhipicephalus sanguineus ticks and Ctenocephalides felis fleas co-existing in a small city in Yucatan, Mexico. Journal of Vector Ecology. 2015 Dec;40(2):422-4. doi.org/10.1111/jvec.12185
104 López‐Pérez AM, López‐Fernández O, Backus L, Somerville S, Zarza H, Cassaigne I, de la Torre A, Nuñez‐Perez R, Ceballos G, Guzmán‐Cornejo C, Ringenbach‐Valdez S. Spatial distribution patterns of tick community structure in sympatric jaguars (Panthera onca) and pumas (Puma concolor) from three ecoregions in Mexico. Medical and Veterinary Entomology. 2022 Sep;36(3):371-80. DOI: 10.1111/mve.12575
105 Sánchez-Montes S, Blum-Domínguez S, Lozano-Sardaneta YN, Zazueta-Islas HM, Solís-Cortés M, Ovando-Márquez O, Colunga-Salas P, Tamay-Segovia P, Becker I, Fernández-Figueroa E, Rangel-Escareño C. Molecular detection of Rickettsia sp. cf. Rickettsia monacensis in Ixodes sp. cf. Ixodes affinis collected from white-tailed deer in Campeche, Mexico. Parasitology Research. 2021 May;120:1891-5. doi.or…
106 Martínez-Ortiz, D., Torres-Castro, M., López-Ávila, K., Koyoc-Cardeña, E., & Manrique-Saide, P. (2019). Rickettsia spp. en garrapatas (Acari: Ixodidae) que infestan perros de una comunidad rural con antecedentes de rickettsiosis, Yucatan, México. Revista biomédica, 30(2), 43-50.
107 Peniche-Lara, G., Dzul-Rosado, K., Perez-Osorio, C., & Zavala-Castro, J. (2015). Rickettsia typhi in rodents and R. felis in fleas in Yucatan as a possible causal agent of undefined febrile cases. Revista do Instituto de Medicina Tropical de São Paulo, 57, 129-132.
108 Torres-Castro M, Reyes-Novelo E, Noh-Pech H, Sánchez-Montes S, Colunga-Salas P, Lugo-Caballero C, Rodríguez-Vivas RI. Rickettsia rickettsii and Rickettsia typhi in inhabitants from a rural community of southeast Mexico. Revista Peruana de Medicina Experimental y Salud Pública. 2022 Jun 24;39:124-5. doi.org/10.17843/rpmesp.2022.391.10519
109 Dzul-Rosado K, Lavín-Sánchez DG, Hernández GÁ, Gómez-Carro S, Puerto-Manzano FI. Rickettsia rickettsii and Rickettsia typhi in hospitalized children diagnosed with Pediatric Multisystemic Inflammatory Syndrome in Merida, Yucatan. The Brazilian Journal of Infectious Diseases. 2024 Jan 1;28(1):103707. doi.org/10.1016/j.bjid.2023.103707
110 Sánchez-Montes S, Guzmán-Cornejo C, Martínez-Nájera Y, Becker I, Venzal JM, Labruna MB. Rickettsia lusitaniae associated with Ornithodoros yumatensis (Acari: Argasidae) from two caves in Yucatan, Mexico. Ticks and tick-borne diseases. 2016 Oct 1;7(6):1097-101. dx.doi.org/10.1016/j.ttbdis.2016.09.003
111 López-Pérez, A. M., Sánchez-Montes, S., Maya-Badillo, B. A., Orta-Pineda, G., Reveles-Félix, S., Becker, I., & Sánchez-Betancourt, J. I. (2022). Molecular detection of Rickettsia amblyommatis and Rickettsia parkeri in ticks collected from wild pigs in Campeche, Mexico. Ticks and Tick-borne Diseases, 13(1), 101844
112 Ojeda‐Chi MM, Rodriguez‐Vivas RI, Esteve‐Gasent MD, Pérez de León AA, Modarelli JJ, Villegas‐Perez SL. Ticks infesting dogs in rural communities of Yucatan, Mexico and molecular diagnosis of rickettsial infection. Transboundary and emerging diseases. 2019 Jan;66(1):102-10. DOI: 10.1111/tbed.12990
113 Rodríguez-Vivas RI, Apanaskevich DA, Ojeda-Chi MM, Trinidad-Martínez I, Reyes-Novelo E, Esteve-Gassent MD, De León AP. Ticks collected from humans, domestic animals, and wildlife in Yucatan, Mexico. Veterinary parasitology. 2016 Jan 15;215:106-13. dx.doi.org/10.1016/j.vetpar.2015.11.010
114 Torres‐Castro M, Reyes‐Novelo E, Noh‐Pech H, Tello‐Martín R, Lugo‐Caballero C, Dzul‐Rosado K, Puerto‐Manzano F, Rodríguez‐Vivas RI. Personal and household factors involved in recent Rickettsia exposure in a rural population from Yucatan, Mexico. Zoonoses and Public Health. 2020 Aug;67(5):506-15. DOI: 10.1111/zph.12714
115 Dzul‐Rosado K, Maldonado‐Borges JI, Puerto‐Manzano FI, Lammoglia‐Villagómez MA, Becker I, Sánchez‐Montes S. First exploratory study of bacterial pathogens and endosymbionts in head lice from a Mayan community in southern Mexico. Zoonoses and Public Health. 2022 Sep;69(6):729-36. DOI: 10.1111/zph.12982
116 Arroyo‐Ramírez, A., Lugo‐Caballero, C., Panti‐May, J. A., Reyes‐Novelo, E., Rodríguez‐Vivas, R. I., Noh‐Pech, H., ... & Torres‐Castro, M. (2023). An unusual identification of Rickettsia parkeri in synanthropic rodents and domiciliated dogs of a rural community from Yucatan, Mexico. Zoonoses and Public Health.
117 Arana-Guardia R, Baak-Baak CM, Cigarroa-Toledo N, Reyes-Solis GC, Ojeda-Robertos NF, García-Rejón JE, Zarza H, Ceballos G, Machain-Williams C. Ticks (Acari: Ixodidae) from wild mammals in fragmented environments in the south of Yucatan Peninsula, México. Southwestern Entomologist. 2015 Sep;40(3):657-60. https://doi.org/10.3958/059.040.0321
118 Dzul-Rosado KR, Arroyo-Solís KA, Torres-Monroy AJ, Arias-León JJ, Peniche-Lara GF, Puerto-Manzano FI, Landa-Flores MG, del Mazo-LÃ³pez JC, Salceda-Sanchez B. Tick-associated diseases identified from hunting dogs during the COVID-19 pandemic in a Mayan community in Yucatan, Mexico. Open Veterinary Journal. 2023 Nov 15;13(6):794-800. 10.5455/OVJ.2023.v13.i6.14
119 Ojeda-Chi MM, Rodriguez-Vivas RI, Esteve-Gasent MD, de León AP, Modarelli JJ, Villegas-Perez S. Molecular detection of rickettsial tick-borne agents in white-tailed deer (Odocoileus virginianus yucatanensis), mazama deer (Mazama temama), and the ticks they host in Yucatan, Mexico. Ticks and tick-borne diseases. 2019 Feb 1;10(2):365-70. doi.org/10.1016/j.ttbdis.2018.11.018
120 Valenzuela-Moreno LF, Rico-Torres CP, Cedillo-Peláez C, Luna-Pastén H, Méndez-Cruz ST, Lara-Martínez G, Correa D, Caballero-Ortega H. Mixed Toxoplasma gondii infection and new genotypes in feral cats of Quintana Roo, México. Acta Trop. 2019 May;193:199-205. doi: 10.1016, j.actatropica.2019.03.006. Epub 2019 Mar 6. PMID: 30851257.
121 Hernández-Cortazar IB, Acosta-Viana KY, Guzmán-Marin E, Ortega-Pacheco A, Torres-Acosta JF, Jimenez-Coello M. Presence of Toxoplasma gondii in pork intended for human consumption in tropical southern México. Foodborne Pathogens and Disease. 2016 Dec 1;13(12):695-9 https:, , doi.org, 10.1089, fpd.2016.2165
122 Hernandez-Cortazar IB, Acosta-Viana KY, Guzman-Marin E, Ortega-Pacheco A, Segura-Correa JC, Jimenez-Coello M. Presence of Toxoplasma gondii in drinking water from an endemic region in Southern Mexico. Foodborne Pathogens and Disease. 2017 May 1;14(5):288-92. https:, , doi.org, 10.1089, fpd.2016.2224
123 Pacheco-Ortega GA, Chan-Pérez JI, Ortega-Pacheco A, Guzmán-Marín E, Edwards M, Brown MA, Jiménez-Coello M, Hernández-Cortazar IB. Screening of zoonotic parasites in playground sandboxes of public parks from subtropical Mexico. Journal of parasitology research. 2019 Jun 2;2019 https:, , doi.org, 10.1155, 2019, 7409076
124 Ortega-Pacheco A, Torres-Acosta JF, Alzina-López A, Gutiérrez-Blanco E, Bolio-González ME, Aguilar-Caballero AJ, Rodríguez-Vivas RI, Gutiérrez-Ruiz E, Acosta-Viana KY, Guzmán-Marín E, Rosado-Aguilar A. Parasitic zoonoses in humans and their dogs from a rural community of tropical Mexico. Journal of Tropical Medicine. 2015 Dec 7;2015. https:, , doi.org, 10.1155, 2015, 481086
125 Torres-Castro, M., Noh-Pech, H., Puerto-Hernández, R., Reyes-Hernández, B., Panti-May, A., Hernández-Betancourt, S., ... & Puerto, F. I. (2016). First molecular evidence of Toxoplasma gondii in opossums (Didelphis virginiana) from Yucatan, Mexico. Open Veterinary Journal, 6(1), 57-61.
126 Torres-Castro M, Muñoz-Dueñas D, Hernández-Betancourt S, Bolio-González M, Noh-Pech H, Peláez-Sánchez R, Sosa-Escalante J. Infección con Toxoplasma gondii (Eucoccidiorida: Sarcocystidae) en murciélagos de Campeche y Yucatan, México. Revista de Biología Tropical. 2019 Jun;67(3):633-42. http:, , dx.doi.org, 10.15517, rbt.v67i3.35147
127 Dzib-Paredes GF, Rosado-Aguilar JA, Acosta-Viana KY, Ortega-Pacheco A, Hernández-Cortázar IB, Guzman-Marín E, Jiménez-Coello M. Seroprevalence and parasite load of Toxoplasma gondii in Mexican hairless pig (Sus scrofa) tissues from the Southeast of Mexico. Vet Parasitol. 2016 Oct 15;229:45-49. doi: 10.1016, j.vetpar.2016.09.016. Epub 2016 Sep 22. PMID: 27809977.
128 Cubas-Atienzar AI, Hide G, Jiménez-Coello M, Ortega-Pacheco A, Smith JE. Genotyping of Toxoplasma gondii from pigs in Yucatan, Mexico. Vet Parasitol Reg Stud Reports. 2018 Dec;14:191-199. doi: 10.1016, j.vprsr.2018.10.009. Epub 2018 Oct 29. PMID: 31014729.
129 Ruiz-Piña, H. A., Gutiérrez-Ruiz, E., Escobedo-Ortegón, F. J., Rodríguez-Vivas, R. I., Bolio-González, M., & Ucan-Leal, D. (2018). Prevalence of Trypanosoma cruzi in backyard mammals from a rural community of Yucatan, Mexico. Tropical and Subtropical Agroecosystems, 21(3).
130 Jimenez-Coello M, Shelite T, Castellanos-Gonzalez A, Saldarriaga O, Rivero R, Ortega-Pacheco A, Acevedo-Arcique C, Amaya-Guardia K, Garg N, Melby P, Travi BL. Efficacy of Recombinase Polymerase Amplification to Diagnose Trypanosoma cruzi Infection in Dogs with Cardiac Alterations from an Endemic Area of Mexico. Vector Borne Zoonotic Dis. 2018 Aug;18(8):417-423. doi: 10.1089, vbz.2017.2258. Ep…
131 Moo-Millan JI, Hernández-Andrade A, May-Concha IJ, de Jesús Montalvo-Balam T, Arnal A, Talavera-Escalante MJ, Amblard-Rambert A, Martínez-Vega PP, Ramos-Ligonio Á, Ibarra-Cerdeña CN, Hernández-Betancourt S. Temporal variation of Triatoma dimidiata abundance and infection with Trypanosoma cruzi in domestic and sylvatic habitats of rural Yucatan, Mexico. Acta Tropica. 2023 Dec 1;248:107038. htt…
132 López-Cancino, S. A., Tun-Ku, E., De la Cruz-Felix, H. K., Ibarra-Cerdeña, C. N., Izeta-Alberdi, A., Pech-May, A., ... & Ramsey, J. M. (2015). Landscape ecology of Trypanosoma cruzi in the southern Yucatan Peninsula. Acta tropica, 151, 58-72.
133 Rovirosa-Hernández, M. J., López-Monteon, A., García-Orduña, F., Torres-Montero, J., Guzmán-Gómez, D., Dumonteil, E., ... & Ramos-Ligonio, A. (2021). Natural infection with Trypanosoma cruzi in three species of non-human primates in southeastern Mexico: A contribution to reservoir knowledge. Acta Tropica, 213, 105754.
134 Monteon V, Quen-Rámirez E, Macedo-Reyes V, Lopez R, Acosta-Viana K, Pennigton P, Ramos-Ligonio A. Pre-exposure to faeces or saliva of Triatoma dimidiata decreases parasitemia in mice challenged with Trypanosoma cruzi: a description of the inflammatory reaction at the inoculation site. Annals of Parasitology. 2016;62(3). doi: 10.17420, ap6203.54
135 Monteón V, Solis-Oviedo R, Lopez R, Hernández O, Tellez CA. Low seroprevalence of Trypanosoma cruzi infection and chronic chagasic cardiomyopathy in a region with abundance of triatomine vectors in Yucatan Peninsula of Mexico. Ann Parasitol. 2015;61(4):263-7. doi: 10.17420, ap6104.17. PMID: 26878624.
136 Garcia-Rejon, J. E., Tzuc-Dzul, J. C., Cetina-Trejo, R., Madera-Navarrete, M. I., Cigarroa-Toledo, N., Chan-Perez, J. I., ... & Baak-Baak, C. M. (2021). Identification of parasitic arthropods collected from domestic and wild animals in Yucatan, Mexico. Ann. Parasitol, 67, 647-658.
137 Tamay-Segovia P, Blum-Domínguez SC, Núñez-Oreza LA, Martínez-Hernández F, Gómez-Solano MI, Maldonado-Velázquez MG, Retana-Guiascón OG. Presence of Virginia opossum (Didelphis virginiana) and Pic (Triatoma dimidiata) infected with Trypanosoma cruzi in urban areas: preliminary evaluation in the city of Campeche, Mexico. Austral journal of veterinary sciences. 2017;49(1):35-8. doi not indicated
138 Torres-Castro, M., Cuevas-Koh, N., Hernández-Betancourt, S., Noh-Pech, H., Estrella, E., Herrera-Flores, B., ... & Peláez-Sánchez, R. (2021). Natural infection with Trypanosoma cruzi in bats captured in Campeche and Yucatan, México. Biomédica, 41, 131-140.
139 Interian-Aguiñaga JG, Escobedo-Ortegón FJ, Guillermo-Cordero JL, Ruiz-Piña HA. An exploratory survey of Trypanosoma cruzi infection in carnivores (Urocyon cinereoargenteus and Spilogale angustifrons) of Yucatan, Mexico. Brazilian Journal of Global Health. 2023;3(9):5-10. https:, , orcid.org, 0000-0002-3080-1752
140 Tah AR, Rendón MÁ. CULTURAL KNOWLEDGE AND EXPERIENCES OF TRIATOMINES AND CHAGAS DISEASE IN THE CITY OF Merida, MEXICO. Ethnoscientia-Brazilian Journal of Ethnobiology and Ethnoecology. 2021 Jul 29;6(3):43-62. http:, , dx.doi.org, 10.18542, ethnoscientia.v6i3.10514
141 Velázquez-Ramírez DD, Pérez de Léon AA, Ochoa-Díaz-López H. Review of American trypanosomiasis in southern Mexico highlights opportunity for surveillance research to advance control through the one health approach. Frontiers in Public Health. 2022 Mar 15;10:838949. doi: 10.3389, fpubh.2022.838949
142 Concha-Valdez F, Marín C, Cañas-Ruíz R, Sosa-Matú C, Escobedo-Ortegón J, Martín-Montes A, Francisco Olmo and Sánchez-Moreno M. Detection of anti-Trypanosoma cruzi antibodies among donors at a blood bank from southern Mexico, using an iron superoxide dismutase excreted (Fe-Sode) as antigen. Journal of Immunology and Infectious Diseases. 2017. ISSN: 2394-6512
143 Ramirez-Sierra MJ, Dumonteil E. Infection rate by Trypanosoma cruzi and biased vertebrate host selection in the Triatoma dimidiata (Hemiptera: Reduvidae) species complex. Journal of medical entomology. 2016 Jan 1;53(1):20-5. doi: 10.1093, jme, tjv157
144 Monteón V, Triana-Chávez O, Mejía-Jaramillo A, Pennignton P, Ramos-Ligonio Á, Acosta K, Lopez R. Circulation of Tc Ia discrete type unit Trypanosoma cruzi in Yucatan Mexico. J Parasit Dis. 2016 Jun;40(2):550-4. doi: 10.1007, s12639-014-0499-2. Epub 2014 Jul 27. PMID: 27413339; PMCID: PMC4927481.
145 Jiménez-Coello M, Acosta-Viana K, Guzmán-Marín E, Bárcenas-Irabién A, Ortega-Pacheco A. American trypanosomiasis and associated risk factors in owned dogs from the major city of Yucatan, Mexico. Journal of Venomous Animals and Toxins Including Tropical Diseases. 2015 Oct 20;21:1-4. doi: 10.1186, s40409-015-0039-2
146 Waleckx, E., Gourbière, S., & Dumonteil, E. (2015). Intrusive versus domiciliated triatomines and the challenge of adapting vector control practices against Chagas disease. Memórias do Instituto Oswaldo Cruz, 110, 324-338.
147 Ibarra-Cerdeña, C. N., González-Martínez, A., Valdez-Tah, A. R., Chi-Méndez, C. G., Castillo-Burguete, M. T., & Ramsey, J. M. (2020). Tackling exposure to Chagas disease in the Yucatan from a human ecology perspective. Culture, Environment and Health in the Yucatan Peninsula: A Human Ecology Perspective, 293-309.
148 Guzman-Marin E, Acosta-Viana KY, Puerto-Solís M, Ortega-Pacheco A, Jimenez-Coello M. Intra-Domiciliary transmission of Chagas’ disease in rural areas of Yucatan Mexico. Open Journal of Epidemiology. 2016;6(04):244. http:, , www.scirp.org, journal, ojepi
149 Moo-Millan JI, Arnal A, Pérez-Carrillo S, Hernandez-Andrade A, Ramírez-Sierra MJ, Rosado-Vallado M, Dumonteil E, Waleckx E. Disentangling Trypanosoma cruzi transmission cycle dynamics through the identification of blood meal sources of natural populations of Triatoma dimidiata in Yucatan, Mexico. Parasite & Vectors. 2019 Nov 29;12(1):572. doi: 10.1186, s13071-019-3819-7. PMID: 31783778; PMCID…
150 Bartsch SM, Avelis CM, Asti L, Hertenstein DL, Ndeffo-Mbah M, Galvani A, Lee BY. The economic value of identifying and treating Chagas disease patients earlier and the impact on Trypanosoma cruzi transmission. PLoS neglected tropical diseases. 2018 Nov 5;12(11):e0006809. https:, , doi.org, 10.1371, journal.pntd.0006809
151 Waleckx, E., Pérez-Carrillo, S., Chávez-Lazo, S., Pasos-Alquicira, R., Cámara-Heredia, M., Acuña-Lizama, J., ... & Dumonteil, E. (2018). Non-randomized controlled trial of the long-term efficacy of an Ecohealth intervention against Chagas disease in Yucatan, Mexico. PLoS neglected tropical diseases, 12(7), e0006605.
152 Lee, B. Y., Bartsch, S. M., Skrip, L., Hertenstein, D. L., Avelis, C. M., Ndeffo-Mbah, M., ... & Galvani, A. (2018). Are the London Declaration’s 2020 goals sufficient to control Chagas disease?: Modeling scenarios for the Yucatan Peninsula. PLoS neglected tropical diseases, 12(3), e0006337.
153 Flores-Ferrer A, Waleckx E, Rascalou G, Dumonteil E, Gourbière S. Trypanosoma cruzi transmission dynamics in a synanthropic and domesticated host community. PLoS Negl Trop Dis. 2019 Dec 13;13(12):e0007902. doi: 10.1371, journal.pntd.0007902. PMID: 31834879; PMCID: PMC6934322.
154 Méndez-Dominguez N, Chi-Méndez C, Canto-Losa J, Peniche-Echazarreta A, Canto-Losa JP, Gómez-Carro S. Cardiopatía Chagásica en un escolar: Reporte de caso. Revista chilena de pediatría. 2017;88(5):647-51.
155 Koyoc-Cardeña, E., Medina-Barreiro, A., Escobedo-Ortegón, F. J., Rodríguez-Buenfil, J. C., Barrera-Pérez, M., Reyes-Novelo, E., ... & Manrique-Saide, P. (2015). Chicken coops, Triatoma dimidiata infestation and its infection with Trypanosoma cruzi in a rural village of Yucatan, Mexico. Revista do Instituto de Medicina Tropical de São Paulo, 57, 269-272.
156 Izeta-Alberdi A, Pech-May A, Tun-Ku E, Mazariegos-Hidalgo CJ, López-Cancino SA, Gutiérrez S, Albino-Miranda S, De la Cruz-Felix K, de la Cruz JM, Ibarra-Cerdeña CN, Arellano E. Trypanosoma cruzi in Mexican Neotropical vectors and mammals: wildlife, livestock, pets, and human population. Salud Pública de México. 2023 Mar 10;65(2 mar-abr):114-26. doi not indicated
157 Villanueva-Lizama L, Teh-Poot C, Majeau A, Herrera C, Dumonteil E. Molecular genotyping of Trypanosoma cruzi by next-generation sequencing of the mini-exon gene reveals infections with multiple parasite discrete typing units in chagasic patients from Yucatan, Mexico. The Journal of Infectious Diseases. 2019 May 24;219(12):1980-8. doi: 10.1093, infdis, jiz047
158 Villanueva-Lizama, L., Teh-Poot, C., Majeau, A., Herrera, C., & Dumonteil, E. (2019). Molecular genotyping of Trypanosoma cruzi by next-generation sequencing of the mini-exon gene reveals infections with multiple parasite discrete typing units in chagasic patients from Yucatan, Mexico. The Journal of Infectious Diseases, 219(12), 1980-1988.
159 Waleckx E, Camara-Mejia J, Ramirez-Sierra MJ, Cruz-Chan V, Rosado-Vallado M, Vazquez-Narvaez S, Najera-Vazquez R, Gourbière S, Dumonteil E. An innovative ecohealth intervention for Chagas disease vector control in Yucatan, Mexico. Trans R Soc Trop Med Hyg. 2015 Feb;109(2):143-9. doi: 10.1093, trstmh, tru200. PMID: 25604765; PMCID: PMC4299525.
160 Hernández-Cortazar, I., Cecilia Amaya Guardia, K., Torres-Castro, M., Acosta-Viana, K., Guzmán-Marín, E., Israel Chan-Pérez, J., ... & Jiménez-Coello, M. (2018). Frequency of Trypanosoma cruzi infection in synanthropic and wild rodents captured in a rural community in southeast of Mexico. Veterinary medicine international, 2018.
161 Reyes-Novelo, E., Sauri-Arceo, C., Panti-May, A., Marín, D., Canché-Pool, E. B., Chan-Espinoza, D. E., ... & Escobedo-Ortegón, F. J. (2023). Exposure to Trypanosoma cruzi and Leishmania parasites in dogs from a rural locality of Yucatan, Mexico. A serological survey. Veterinary Parasitology: Regional Studies and Reports, 44, 100911.
162 Panti-May, J. A., De Andrade, R. R. C., Gurubel-González, Y., Palomo-Arjona, E., Sodá-Tamayo, L., Meza-Sulú, J., ... & Costa, F. (2017). A survey of zoonotic pathogens carried by house mouse and black rat populations in Yucatan, Mexico. Epidemiology & Infection, 145(11), 2287-2295.
163 Ortega‐Pacheco A, Guzmán‐Marín E, Acosta‐Viana KY, Vado‐Solís I, Jiménez‐Delgadillo B, Cárdenas‐Marrufo M, Pérez‐Osorio C, Puerto‐Solís M, Jiménez‐Coello M. Serological survey of Leptospira interrogans, Toxoplasma gondii and Trypanosoma cruzi in free roaming domestic dogs and cats from a marginated rural area of Yucatan Mexico. Veterinary Medicine and Science. 2017 Feb;3(1):40-7. doi: 10.1002…
164 Pérez-Flores, J., & Paredes-Léon, R. (2023). Ticks (Parasitiformes: Ixodida: Ixodidae) parasites of wild Baird’s tapirs (Mammalia: Perissodactyla) in the Yucatan Peninsula, Mexico. International Journal of Acarology, 1-9.
165 Baak-Baak, C. M., Osorio-Pinelo, O. E., Cigarroa-Toledo, N., Guzmán-Cornejo, C., Hernández-Betancourt, S. F., Panti-May, J. A., ... & Machain-Williams, C. (2018). Mites and lice of peri-domestic rodents captured at a Mayan community of Yucatan State, México. Southwestern Entomologist, 43(4), 911-918.

## Sheet: Top6
Pathogen	State	Site	Organism	Specie	Count	Prevalence (%)	Diagnostic technic	Authors
Trypanosoma cruzi	Campeche	urban	vector	Triatoma dimidiata	NA	NA	IgG, indirect immunofluorescence (IIF) standardized techniques	Monteón et al. 2015
Trypanosoma cruzi	Campeche	rural	human	Human	63	4.8	PCR	López-Cancino et al 2015
Trypanosoma cruzi	Campeche	sylvatic	bat	Artibeus jamaicensis	16	6.3	PCR	López-Cancino et al 2015
Trypanosoma cruzi	Campeche	ecotone	bat	Artibeus jamaicensis	14	7.1	PCR	López-Cancino et al 2015
Trypanosoma cruzi	Campeche	rural	bat	Artibeus lituratus	16	6.3	PCR	López-Cancino et al 2015
Trypanosoma cruzi	Campeche	sylvatic	bat	Carollia brevicauda	3	66.7	PCR	López-Cancino et al 2015
Trypanosoma cruzi	Campeche	ecotone	bat	Dermanura phaeotis	5	20	PCR	López-Cancino et al 2015
Trypanosoma cruzi	Campeche	sylvatic	bat	Myotis keaysi	5	20	PCR	López-Cancino et al 2015
Trypanosoma cruzi	Campeche	sylvatic	bat	Sturnira lilium	31	6.5	PCR	López-Cancino et al 2015
Trypanosoma cruzi	Campeche	ecotone	bat	Sturnira lilium	12	8.3	PCR	López-Cancino et al 2015
Trypanosoma cruzi	Campeche	sylvatic	bat	Sturnira ludovici	5	20	PCR	López-Cancino et al 2015
Trypanosoma cruzi	Campeche	sylvatic	rodent	Heteromys gaumeri	54	3.7	PCR	López-Cancino et al 2015
Trypanosoma cruzi	Campeche	ecotone	rodent	Heteromys gaumeri	19	5.3	PCR	López-Cancino et al 2015
Trypanosoma cruzi	Campeche	sylvatic	rodent	Peromyscus yucatanicus	35	2.9	PCR	López-Cancino et al 2015
Trypanosoma cruzi	Campeche	ecotone	rodent	Peromyscus yucatanicus	12	8.3	PCR	López-Cancino et al 2015
Trypanosoma cruzi	Campeche	ecotone	rodent	Mus musculus	3	33.3	PCR	López-Cancino et al 2015
Trypanosoma cruzi	Campeche	ecotone	rodent	Sigmodon hispidus	43	23.3	PCR	López-Cancino et al 2015
Trypanosoma cruzi	Campeche	sylvatic	opossum	Didelphis virginiana	8	25	PCR	López-Cancino et al 2015
Trypanosoma cruzi	Campeche	rural	opossum	Didelphis virginiana	1	100	PCR	López-Cancino et al 2015
Trypanosoma cruzi	Campeche	ecotone	sheep	Ovis aries	128	2.3	PCR	López-Cancino et al 2015
Trypanosoma cruzi	Campeche	rural	sheep	Ovis aries	27	11.1	PCR	López-Cancino et al 2015
Trypanosoma cruzi	Campeche	rural	pig	Suis domesticus	31	3.2	PCR	López-Cancino et al 2015
Trypanosoma cruzi	Campeche	ecotone	dog	Canis lupus familiaris	56	10.7	PCR	López-Cancino et al 2015
Trypanosoma cruzi	Campeche	rural	dog	Canis lupus familiaris	120	4.2	PCR	López-Cancino et al 2015
Trypanosoma cruzi	Campeche	sylvatic (dry)	vector	Triatoma dimidiata	2	100	PCR	López-Cancino et al 2015
Trypanosoma cruzi	Campeche	ecotone (rainy)	vector	Triatoma dimidiata	12	75	PCR	López-Cancino et al 2015
Trypanosoma cruzi	Campeche	ecotone (dry)	vector	Triatoma dimidiata	3	100	PCR	López-Cancino et al 2015
Trypanosoma cruzi	Campeche	rural (rainy)	vector	Triatoma dimidiata	32	65.6	PCR	López-Cancino et al 2015
Trypanosoma cruzi	Campeche	rural (dry)	vector	Triatoma dimidiata	7	57.1	PCR	López-Cancino et al 2015
Trypanosoma cruzi	Yuacatan	rural	vector	Triatoma dimidiata	200	48	PCR	Koyoc-Cardeña et al. 2015
Trypanosoma cruzi	Yuacatan	rural	vector	Triatoma dimidiata	200	30	PCR	Koyoc-Cardeña et al. 2015
Trypanosoma cruzi	Yuacatan	urban	rodent	Mus musculus	51	15.7	PCR	Panti-May e tal. 2017
Trypanosoma cruzi	Yuacatan	urban	rodent	Rattus rattus	26	26.9	PCR	Panti-May e tal. 2017
Trypanosoma cruzi	Yuacatan	rural	rodent	Rattus rattus	21	14.28	qPCR	Hernández-Cortazar et al. 2018	blood
Trypanosoma cruzi	Yuacatan	rural	rodent	Rattus rattus	23	8.69	qPCR	Hernández-Cortazar et al. 2019	heart
Trypanosoma cruzi	Yuacatan	sylvatic	rodent	Ototylomys phyllotis	5	25	qPCR	Hernández-Cortazar et al. 2018	blood
Trypanosoma cruzi	Yuacatan	rural	rodent	Ototylomys phyllotis	7	42.9	qPCR	Hernández-Cortazar et al. 2018	heart
Trypanosoma cruzi	Yuacatan	rural	rodent	Peromyscus yucatanicus	5	40	qPCR	Hernández-Cortazar et al. 2019	heart
Trypanosoma cruzi	Yuacatan	urban	dog	Canis lupus familiaris	88	96.6	RPA-LF, recombinase polymerase amplification-lateral flow, IgG, Western Blot, qPCR	Jiménez-Coello et al. 2018
Trypanosoma cruzi	Yuacatan	rural	pig	Suis domesticus	28	75	PCR	Ruiz-Piña et al. 2018	blood
Trypanosoma cruzi	Yuacatan	rural	sheep	Ovis aries	7	85.71	PCR	Ruiz-Piña et al. 2018	blood
Trypanosoma cruzi	Yuacatan	rural	horse	Horses	8	100	PCR	Ruiz-Piña et al. 2018	blood
Trypanosoma cruzi	Yuacatan	sylvatic	vector	Triatoma dimidiata	68	30.9	PCR, clonong, sequencing	Moo-Millán et al. 2019
Trypanosoma cruzi	Yuacatan	rural, sylvatic	vector	Triatoma dimidiata	155	27.7	PCR	Moo-Millán et al. 2020
Trypanosoma cruzi	Yuacatan	urban	human	Human	17	59	Multiple serological test, PCR	Villanueva-Lizama et al. 2019
Trypanosoma cruzi	Yuacatan	rural	human	Human	17	41	Multiple serological test, PCR	Villanueva-Lizama et al. 2020
Hymenolepis diminuta	Yuacatan	urban	rodent	Rattus rattus	29	31.1	Sedimentation technique	Panti-May e tal. 2017
Hymenolepis diminuta	Yuacatan	urban	rodent	Rattus rattus	64	4.7	Sedimentation technique	Panti-May e tal. 2017
Hymenolepis diminuta	Yuacatan	rural	rodent	Mus musculus	52	1.2	Sedimentation technique	Panti-May e tal. 2017
Hymenolepis diminuta	Yuacatan	rural	rodent	Rattus rattus	13	23.1	Sedimentation technique	Panti-May e tal. 2017
Leptospira interrogans	Yuacatan	urban	rodent	Rattus rattus	73	1.4	Immunofluorescence technique	Panti-May e tal. 2017
WNV	Yuacatan	urban	rodent	Rattus rattus	23	12.1	Plaque reduction neutralization test (PRNT)	Williams 2015	blood samples, liver, spleen, kidney, lung, heart, urine, feces and skin were taken
WNV	Yuacatan	urban	rodent	Rattus rattus	3	3.5	IgG	Williams 2015
DENV4	Yuacatan	urban	rodent	Rattus rattus	2	1.1	PRNT	Williams 2015
MODV	Yuacatan	urban	rodent	Rattus rattus	34	17.9	PRNT	Williams 2015
APOV	Yuacatan	urban	rodent	Rattus rattus	3	1.6	PRNT	Williams 2015
WNV	Yuacatan	urban	rodent	Mus musculus	2	2.4	IgG	Williams 2015
DENV4	Yuacatan	urban	rodent	Mus musculus	3	1.6	PRNT	Williams 2015
MODV	Yuacatan	urban	rodent	Mus musculus	1	0.5	PRNT	Williams 2015
APOV	Yuacatan	urban	rodent	Mus musculus	4	2.1	PRNT	Williams 2015
WNV	Yuacatan	ecotone	bird	Columbina talpacoti	16	6.25	qPCR	Chaves et al. 2016
WNV	Yuacatan	ecotone	bird	Melanerpes aurifrons	3	33.3333	qPCR	Chaves et al. 2016
WNV	Yuacatan	ecotone	bird	Arremonops rufivi	3	15.7895	qPCR	Chaves et al. 2016
WNV	Yuacatan	ecotone	bird	Cardinalis cardinalis	2	50	qPCR	Chaves et al. 2016
WNV	Yuacatan	ecotone	bird	Molothrus aeneus	3	33.3333	qPCR	Chaves et al. 2016
WNV	Yuacatan	ecotone	bird	Myiozetetes similis	8	12.5	qPCR	Chaves et al. 2016
WNV	Yuacatan	ecotone	bird	Sporophila torqueola	1	100	qPCR	Chaves et al. 2016
WNV	Yuacatan	ecotone	bird	Thamnophilus doliatus	4	25	qPCR	Chaves et al. 2016
WNV	Yuacatan	ecotone	bird	Tiaris olivaceus	1	100	qPCR	Chaves et al. 2016
WNV	Yuacatan	ecotone	bird	Turdus grayi	6	33.3333	qPCR	Chaves et al. 2016
WNV	Yuacatan	ecotone	bird	Tyrannus melancholicus	1	100	qPCR	Chaves et al. 2016
Flavirus	Yuacatan	urban	mouse	Rattus rattus	75	64	PRNT	Cigarroa-Toledo et al. 2016
Flavirus	Yuacatan	urban	mouse	Mus musculus	86	15	PRNT	Cigarroa-Toledo et al. 2016
MODV	Yuacatan	urban	mouse	Rattus rattus	75	2.66667	PRNT	Cigarroa-Toledo et al. 2016
CxFV-T1123	Yuacatan	rural	vector	Culex quinquefasciatus	NA	NA	PCR	Charles et al. 2018
HOUV-M742, and -M2668	Yuacatan	rural	vector	Culex quinquefasciatus	NA	NA	PCR	Charles et al. 2018
HOUV-M742, and -M2669	Yuacatan	urban	vector	Aedes taeniorhynchus	NA	NA	PCR	Charles et al. 2018
MYPV-H44, and -H56	Yuacatan	rural	vector	Psorophora ferox	NA	NA	PCR	Charles et al. 2018
UXMV-M985, -M1000, and -M2038	Yuacatan	urban	vector	Aedes taeniorhynchus	NA	NA	PCR	Charles et al. 2018
RABV	Yuacatan	urban	rodent	Cuniculus paca	3	100	Immunofluorescence technique	Montes-Pérez et al. 2020
RABV	Yuacatan	urban, rural	coati	Nasua narica	5	100	FAT	Puebla-Rodríguez et al. 2023
RABV	Quintana Roo	rural	coati	Nasua narica	5	100	FAT	Puebla-Rodríguez et al. 2023
Leishmania spp.	Campeche	rural	human	Human		42	Culture	Hernández-Rivera et al. 2015
Leishmania spp.	Campeche	rural	human	Human	146	76	PCR	Hernández-Rivera et al. 2015
Leishmania spp.	Yuacatan	rural	human	Human	47	27.6	Montenegro skin test	Loría-Cervera et al. 2019
Leishmania spp.	Quintana Roo	sylvatic	human	Human	1	100	Microscopy, PCR, sequencing	Siller et al. 2019
Leishmania spp.	Yuacatan	sylvatic	rodent	Heteromys gaumeri	6	100	PCR	Sosa-Bibiano et al. 2022
Leishmania spp.	Yuacatan	rural	rodent	Heteromys gaumeri	4	25	PCR	Sosa-Bibiano et al. 2022
Leishmania spp.	Yuacatan	ecotone	rodent	Ototylomys phyllotis	5	60	PCR	Sosa-Bibiano et al. 2022
Leishmania spp.	Yuacatan	rural	rodent	Ototylomys phyllotis	4	25	PCR	Sosa-Bibiano et al. 2022
Leishmania spp.	Yuacatan	rural	human	Human	13	92.3077	PCR	Canché-Pool et al. 2022
Leishmania mexicana	Yuacatan	urban	dog	Canis lupus familiaris	61	1.6	IgG-homogenate	Reyes-Novelo et al. 2023
Leishmania mexicana	Yuacatan	urban	dog	Canis lupus familiaris	61	9.8	IgG-FeSODe	Reyes-Novelo et al. 2023
Leishmania braziliensis	Yuacatan	urban	dog	Canis lupus familiaris	61	16.4	IgG-FeSODe	Reyes-Novelo et al. 2023
Leishmania infantum	Yuacatan	urban	dog	Canis lupus familiaris	61	4.9	IgG-homogenate	Reyes-Novelo et al. 2023
Leishmania infantum	Yuacatan	urban	dog	Canis lupus familiaris	61	6.6	IgG-FeSODe	Reyes-Novelo et al. 2023
Rickettsia spp.	Yuacatan	rural	rodent	Rattus rattus	32	25	PCR	Peniche-Lara et al. 2015
Rickettsia spp.	Yuacatan	rural	vector	Polygenis odiousus	6	33.3333	PCR	Peniche-Lara et al. 2015
Rickettsia spp.	Yuacatan	rural	vector	Ctenocephalides felis	4	25	PCR	Peniche-Lara et al. 2015
Rickettsia typhi	Yuacatan	rural	vector	Rhipicephalus sanguineus	6	100	PCR	Dzul-Rosado et al. 2017
Rickettsia typhi	Yuacatan	rural	dog	Canis lupus familiaris	10	100	PCR	Dzul-Rosado et al. 2017
Rickettsia spp.	Yuacatan	rural	vector	Amblyomma spp.	12	66.7	PCR	Martínez-Ortiz et al. 2019
Rickettsia spp.	Yuacatan	rural	vector	Rhipicephalus sanguineus	12	25	PCR	Martínez-Ortiz et al. 2019
Rickettsia spp.	Yuacatan	rural	vector	Ixodes affinnis	12	8.3	PCR	Martínez-Ortiz et al. 2019
Rickettsia spp.	Yuacatan	rural	human	Human	1	100	PCR-sequencing	Dzul-Rosado et al. 2021
Leptospira spp.	Yuacatan	rural	human	Human	1	100	Microscopic aglutination technique (MAT)	Dzul-Rosado et al. 2021
Rickettsia rickettsii	Yuacatan	rural	human	Human	1	100	Immunofluorescence technique	Dzul-Rosado et al. 2021
Rickettsia spp.	Yuacatan	rural	vector	Amblyomma spp.	196	13.8	PCR-sequencing	López-Pérez et al. 2022
Rickettsia parkeri	Yuacatan	rural	rodent	Mus musculus	32	28.125	PCR	Arrollo-Ramírez et al. 2023
Rickettsia parkeri	Yuacatan	rural	rodent	Peromyscus yucatanicus	3	33.3333	PCR	Arrollo-Ramírez et al. 2023
Rickettsia parkeri	Yuacatan	rural	dog	Canis lupus familiaris	64	28.125	PCR	Arrollo-Ramírez et al. 2023
Bartonella spp.	Yuacatan	rural	rodent	Peromyscus yucatanicus	27	81.4815	PCR	Schulte et al. 2016
Blastocystis sp.	Campeche	rural	human	Human	24	32.8	Coprological examination, PCR	Ake-Canche et al. 2022
Endolimax nana	Campeche	rural	human	Human	23	31.5	Coprological examination, PCR	Ake-Canche et al. 2022
Giardia lamblia	Campeche	rural	human	Human	15	20.5	Coprological examination, PCR	Ake-Canche et al. 2022
Hymenolepis nana	Campeche	rural	human	Human	1	1.4	Coprological examination, PCR	Ake-Canche et al. 2022
Entamoeba coli	Campeche	rural	human	Human	1	1.4	Coprological examination, PCR	Ake-Canche et al. 2022
Mites	Yuacatan	rural	rodent	Rattus rattus	120	25	Examination	Baak-Baak et al. 2018
Mites	Yuacatan	rural	rodent	Mus musculus	75	4	Examination	Baak-Baak et al. 2018
Mites	Yuacatan	rural	rodent	Sigmodon toltecus	20	65	Examination	Baak-Baak et al. 2018
Mites	Yuacatan	rural	rodent	Peromyscus yucatanicus	8	50	Examination	Baak-Baak et al. 2018
Mites	Yuacatan	rural	rodent	Heteromys gaumeri	8	37.5	Examination	Baak-Baak et al. 2018
Ticks	Yucatan Peninsula	all habitat	tapir	Tapirus bairdii	15	100	Examination	Pérez-Flores & Paredes-Léon 2023
Bartonella spp.	Yuacatan	all habitat	bat	Desmodus rotundus	NE	NE	Culture, PCR	Stuckey et al. 2017
Bartonella spp.	Yuacatan	all habitat	bat	Artibeus jamaicensis	NE	NE	Culture, PCR	Stuckey et al. 2017
Bartonella spp.	Yuacatan	all habitat	bat	Sturnira spp.	NE	NE	Culture, PCR	Stuckey et al. 2017
Bartonella spp.	Yuacatan	all habitat	bat	Balantiopteryx plicata	NE	NE	Culture, PCR	Stuckey et al. 2017
Bartonella spp.	Yuacatan	all habitat	bat	Pteronotus parnellii	NE	NE	Culture, PCR	Stuckey et al. 2017
Toxoplasma gondii	Yuacatan	urban	opossum	Didelphis virginiana	13	69.2	PCR	Torres-Castro et al. 2016
Toxoplasma gondii	Yuacatan	rural	opossum	Didelphis virginiana	13	7.7	PCR	Torres-Castro et al. 2016
Toxoplasma gondii	Yuacatan	rural, urban	pig	Sus scrofa	81	53	IgG	Dzib-Paredes et al 2016
Toxoplasma gondii-I, II, and III	Yuacatan	rural	pig	Sus scrofa	632	19.7785	PCR	Cubas-Atienzar et al. 2018
Toxoplasma gondii	Yuacatan	rural	rodent	Rattus rattus	14	43	PCR	Cubas-Atienzar et al. 2018
Toxoplasma gondii-I, II, and III	Quintana Roo	ecotone	cat	Felis catus	11	90.9091	PCR-RFLP	Valenzuela-Moreno et al.2019
Ancylostoma caninum	Campeche	urban	dog	Canis lupus familiaris	NA	NA	Coprological examination, PCR	Cortez-Aguirre et al. 2018
Toxocariasis canis	Campeche	urban	dog	Canis lupus familiaris	NA	NA	Coprological examination, PCR	Cortez-Aguirre et al. 2018
Dipylidium caninum	Campeche	urban	dog	Canis lupus familiaris	NA	NA	Coprological examination, PCR	Cortez-Aguirre et al. 2018
Lagochilascaris minor	Quintana Roo	rural	human	Human	1	100	Scanning electron microscopy, PCR	González-Solís et al. 2019
Dirofi laria immitis	Yuacatan	ecotone	coati	Nasua narica	2	50	PCR	Torres-Castro et al. 2023
Leptospira interrogans	Campeche	ecotone	rodent	Heteromys gaumeri	NA	NA	PCR	Espinoza-Martínez et al. 2015
Leptospira interrogans	Campeche	ecotone	rodent	Ototylomys phyllotis	NA	NA	PCR	Espinoza-Martínez et al. 2015
Leptospira serovar Autumnalis	Quintana Roo	sylvatic	crocodile	Crocodylus acutus	17		MAT	Pérez-Flores et al. 2017
Leptospira serovar Bataviae	Quintana Roo	sylvatic	crocodile	Crocodylus acutus	17		MAT	Pérez-Flores et al. 2017
Leptospira serovar Bratislava	Quintana Roo	sylvatic	crocodile	Crocodylus acutus	17		MAT	Pérez-Flores et al. 2017
Leptospira serovar Canicola	Quintana Roo	sylvatic	crocodile	Crocodylus acutus	17		MAT	Pérez-Flores et al. 2017
Leptospira serovar Grippotyphosa	Quintana Roo	sylvatic	crocodile	Crocodylus acutus	17		MAT	Pérez-Flores et al. 2017
Leptospira serovar Hardjoprajitno	Quintana Roo	sylvatic	crocodile	Crocodylus acutus	17		MAT	Pérez-Flores et al. 2017
Leptospira serovar Icterohaemorrhagiae	Quintana Roo	sylvatic	crocodile	Crocodylus acutus	17		MAT	Pérez-Flores et al. 2017
Leptospira serovar Pomona	Quintana Roo	sylvatic	crocodile	Crocodylus acutus	17		MAT	Pérez-Flores et al. 2017
Leptospira serovar Pyrogenes	Quintana Roo	sylvatic	crocodile	Crocodylus acutus	17		MAT	Pérez-Flores et al. 2017
Leptospira serovar Tarassovi	Quintana Roo	sylvatic	crocodile	Crocodylus acutus	17		MAT	Pérez-Flores et al. 2017
Leptospira serovar Wolffi	Quintana Roo	sylvatic	crocodile	Crocodylus acutus	17		MAT	Pérez-Flores et al. 2017
Leptospira serovar Autumnalis	Quintana Roo	sylvatic	crocodile	Crocodylus moreletii	14		MAT	Pérez-Flores et al. 2017
Leptospira serovar Bataviae	Quintana Roo	sylvatic	crocodile	Crocodylus moreletii	14		MAT	Pérez-Flores et al. 2017
Leptospira serovar Bratislava	Quintana Roo	sylvatic	crocodile	Crocodylus moreletii	14		MAT	Pérez-Flores et al. 2017
Leptospira serovar Canicola	Quintana Roo	sylvatic	crocodile	Crocodylus moreletii	14		MAT	Pérez-Flores et al. 2017
Leptospira serovar Grippotyphosa	Quintana Roo	sylvatic	crocodile	Crocodylus moreletii	14		MAT	Pérez-Flores et al. 2017
Leptospira serovar Hardjoprajitno	Quintana Roo	sylvatic	crocodile	Crocodylus moreletii	14		MAT	Pérez-Flores et al. 2017
Leptospira serovar Pomona	Quintana Roo	sylvatic	crocodile	Crocodylus moreletii	14		MAT	Pérez-Flores et al. 2017
Leptospira serovar Pyrogenes	Quintana Roo	sylvatic	crocodile	Crocodylus moreletii	14		MAT	Pérez-Flores et al. 2017
Leptospira serovar Wolffi	Quintana Roo	sylvatic	crocodile	Crocodylus moreletii	14		MAT	Pérez-Flores et al. 2017
Leptospira spp.	Yuacatan	urban	rodent	Rattus rattus	24	8.33333	PCR	Torres-Castro et al. 2018
Leptospira spp.	Yuacatan	urban	rodent	Mus musculus	24	8.33333	PCR	Torres-Castro et al. 2018
Leptospira spp.	Yuacatan	sylvatic	rodent	Mus musculus	1	bis	PCR	Torres-Castro et al. 2018
Leptospira spp.	Yuacatan	sylvatic	rodent	Heteromys gaumeri	22	4.54545	PCR	Torres-Castro et al. 2018
Leptospira interrogans	Quintana Roo	sylvatic	rodent	Heteromys gaumeri	11	27	PCR	Rodríguez-Rojas et al. 2020
Rickettsia spp.	Yuacatan	rural	opossum	Didelphis virginiana	29	2	PCR	Dzul-Rosado et al. 2021
Rickettsia spp.	Yuacatan	rural	rodent	Mus musculus	13	46.2	PCR	Dzul-Rosado et al. 2022
Rickettsia spp.	Yuacatan	rural	rodent	Rattus rattus	7	28.6	PCR	Dzul-Rosado et al. 2023
Rickettsia spp.	Yuacatan	rural	dog	Canis lupus familiaris	50	57.4	PCR
Trypanosoma cruzi	PY	sylvatic	monkey	Alouatta pigra, Ateles geoffroy	NI	NI	IgG, PCR, qPCR	Rovirosa-Hernández et al. 2021	TcI, TcV and TcVI en la PY
second search
Trypanosoma cruzi	Yucatan	urban	dog	Canis lupus familiaris	307	12.2	IgG, western blot tests	Jiménez-Coello et al. 2015
Trypanosoma cruzi	Campeche	rural	human	Humans	NA	NA	interviews	Valdez-Tah et al. 2015
Trypanosoma cruzi	Campeche	all habitat	bats	Bats	91	0	serological and PCR	Cabrera-Romo et al. 2016
Trypanosoma cruzi	Yucatan	rural	human	Human	61	16.6	serological	Guzman-Marin et al. 2016
Trypanosoma cruzi	Yucatan	rural	human	Human	367	0	smears	Guzman-Marin et al. 2016
Trypanosoma cruzi	Yucatan	rural	human	Human	81	71	PCR	Guzman-Marin et al. 2016
Trypanosoma cruzi	Yucatan	rural	dogs	Canis lupus familiaris	7	20	serological	Guzman-Marin et al. 2016
Trypanosoma cruzi	Yucatan	rural	dogs	Canis lupus familiaris	72	13.6	smears	Guzman-Marin et al. 2016
Trypanosoma cruzi	Yucatan	rural	dogs	Canis lupus familiaris	24	68.5	PCR	Guzman-Marin et al. 2016
Trypanosoma cruzi	Yucatan	rural	opossums	Didelphis virginiana	48	29.1	serological	Guzman-Marin et al. 2016
Trypanosoma cruzi	Yucatan	rural	opossums	Didelphis virginiana	79	13.6	smears	Guzman-Marin et al. 2016
Trypanosoma cruzi	Yucatan	rural	opossums	Didelphis virginiana	35	72.9	PCR	Guzman-Marin et al. 2016
Trypanosoma cruzi	Yucatan	rural	triatomines	Triatoma dimidiata	269	52.7	PCR	Guzman-Marin et al. 2016
Trypanosoma cruzi	Campeche	rural	vector, lab mice	Triatoma dimidiata, lab mice	NA	NA	histological, PCR	Monteón et al. 2016
Trypanosoma cruzi	Yucatan	rural	vector	Triatoma dimidiata	100	17	PCR	Ramirez-Sierra et al. 2016	triatomines group I
Trypanosoma cruzi	Yucatan	rural	vector	Triatoma dimidiata	207	20	PCR	Ramirez-Sierra et al. 2016	triatomines group II
Trypanosoma cruzi	Yucatan	rural	vector	Triatoma dimidiata	111	40	PCR	Ramirez-Sierra et al. 2016	hybrids triatomines
Trypanosoma cruzi	Yucatan	rural	vector	Triatoma dimidiata	NA	NA	interviews	Waleckx et al. 2016
Toxoplasma gondii	Yucatan	rural	dogs	Canis lupus familiaris	96	97.8	IgG	Ortega‐Pacheco et al. 2017
Trypanosoma cruzi	Yucatan	rural	dogs	Canis lupus familiaris	96	9.7	IgG	Ortega‐Pacheco et al. 2017
Leptospira spp.	Yucatan	rural	dogs	Canis lupus familiaris	96	45.2	MAT	Ortega‐Pacheco et al. 2017
Toxoplasma gondii	Yucatan	rural	cats	Felis catus	13	92.3	IgG	Ortega‐Pacheco et al. 2017
Trypanosoma cruzi	Yucatan	rural	cats	Felis catus	13	0	IgG	Ortega‐Pacheco et al. 2017
Leptospira spp.	Yucatan	rural	cats	Felis catus	13	15.2	MAT	Ortega‐Pacheco et al. 2017
Trypanosoma cruzi	Campeche	urban	opossums	Didelphis virginiana	25	52	serological and hemoculture	Tamay-Segovia et al. 2017
Trypanosoma cruzi	Campeche	urban	vector	Triatoma dimidiata	36	41.6	serological and hemoculture	Tamay-Segovia et al. 2017
Trypanosoma cruzi	Yucatan	urban	human	Human	17	100	serological	Villanueva-Lizama et al. 2018
Trypanosoma cruzi	Yucatan	rural	human	Human	NA	NA	Modeling	Bartsch et al. 2018
Trypanosoma cruzi	Quintana Roo	NI	human	Human	19, 969	1.96	IIF	Concha-Valdez et al. 2017
Trypanosoma cruzi	Quintana Roo	NI	human	Human	43, 969	4.43	IgG	Concha-Valdez et al. 2017
Trypanosoma cruzi	Quintana Roo	NI	human	Human	115, 969	11.86	WB-FeSODe	Concha-Valdez et al. 2017
Trypanosoma cruzi	Quintana Roo	NI	human	Human	148, 969	15.27	IgG-FeSODe	Concha-Valdez et al. 2017
Trypanosoma cruzi	Quintana Roo	NI	human	Human	5, 969	0.51	commercial IgG test	Concha-Valdez et al. 2017
Trypanosoma cruzi	Yucatan	urban	human	Human	NA	65	interviews	Valdez-Tah et al. 2021
Trypanosoma cruzi	Yucatan	sylvatic	fox	Urocyon cinereoargenteus	41	31	PCR	Interian-Aguiñaga et al. 2022
Trypanosoma cruzi	Yucatan	sylvatic	spotted skunk	Spilogale angustifrons	9	6	PCR	Interian-Aguiñaga et al. 2022
Trypanosoma cruzi	Yucatan peninsula	NI	NA	NA	NA	NA	NA	Velázquez-Ramírez et al. 2022
Trypanosoma cruzi	Campeche	NI	livestock, pets, wildlife, human	Mammals	NI	NI	PCR and sequencing	Izeta-Alberdi et al. 2023
Trypanosoma cruzi	Yucatan	rural	vector	Triatoma dimidiata	453	15.2	PCR	Moo-Millan et al. 2023
Leishmania mexicana	Campeche	rural	human	Humans	NA	NA	PCR	Cohen et al. 2015
Leishmania mexicana	Campeche	rural	vector	Psy. panamensis	82	1.2	PCR	Pech-May et al. 2016
Leishmania mexicana	Campeche	rural	vector	Bi. olmeca olmeca	342	0.3	PCR	Pech-May et al. 2016
Leishmania mexicana	Campeche	rural	vector	Psa. shannoni	412	0.2	PCR	Pech-May et al. 2016
Leishmania mexicana	Campeche	rural	vector	Bichromomyia olmeca olmeca	102	24.5	PCR	Pasos-Pinto et al. 2017
Leishmania mexicana	Quintana Roo	NI	vector	Sandflies	50	NA	NA	Adeniran et al. 2019
Leishmania mexicana	Quintana Roo	urban	dog	Canis lupus familiaris	1	NA	PCR	Ortega-Pacheco et al. 2019
Leishmania mexicana	Yucatan	rural	human	Human	1	NA	PCR, serologic, culture	Eldin et al. 2019
Leishmania mexicana	Yucatan	rural	vector	Lutzomyia longipalpis s.l.	45	4.4	PCR	de Oca-Aguilar et al. 2023
Leishmania mexicana	Yucatan	rural	vector	Pa. cratifer	278	29.5	PCR	de Oca-Aguilar et al. 2023
Leishmania mexicana	Yucatan	rural	vector	Lu. cruciata	523	27.5	PCR	de Oca-Aguilar et al. 2023
Leishmania mexicana	Yucatan	rural	vector	Psathyromyia undulata	23	8.7	PCR	Cañeda-Guzmán et al. 2023
Leishmania mexicana	Yucatan	rural	vector	Dampfomyia deloni	7	14.29	PCR	Cañeda-Guzmán et al. 2023
Leishmania mexicana	Yucatan	rural	vector	Bichromomyia olmeca	3	33.33	PCR	Cañeda-Guzmán et al. 2023
Leishmania mexicana	Yucatan	rural	vector	Lutzomyia cruciata	22	18.18	PCR	Cañeda-Guzmán et al. 2023
Leishmania mexicana	Yucatan	rural	vector	Psthyromyia shannoni	152	11.18	PCR	Cañeda-Guzmán et al. 2023
Leishmania mexicana	Yucatan	rural	vector	Sandflies	NA	NA	PCR	de Oca-Aguilar et al. 2024
Leishmania mexicana	Yucatan	rural	human	Human	74	27	PCR	Loría-Cervera et al. 2024
Leptospira spp.	Yucatan	rural, urban	human	Human	81	13.6	MAT	Cárdenas-Marrufo et al. 2016
Leptospira spp.	Yucatan	rural	rodents	Rodents	26	0	PCR	Torres-Castro et al. 2017
Leptospira spp.	Campeche	urban	human	Human	91	3.2	IgG	Cen et al. 2018
Salmonella spp.	Campeche	urban	human	Human	91	10.9	febrile antigens	Cen et al. 2018
Brucella spp.	Campeche	urban	human	Human	91	1	febrile antigens	Cen et al. 2018
Proteus (OX-19)	Campeche	urban	human	Human	91	20.8	febrile antigens	Cen et al. 2018
DENV	Campeche	urban	human	Human	91	34	IgG	Cen et al. 2018
Leptospira spp.	Campeche	rural	bats	Pteronotus parnellii	6	33.3	PCR	Torres-Castro et al. 2020
Leptospira spp.	Campeche	rural	bats	Artibeus jamaicensis	7	28.6	PCR	Torres-Castro et al. 2020
Leptospira spp.	Campeche	rural	bats	Chiroderma villosum	5	40	PCR	Torres-Castro et al. 2020
Leptospira spp.	Campeche	rural	bats	Artibeus jamaicensis	12	8.33	PCR	Torres-Castro et al. 2020
Leptospira spp.	Campeche	rural	bats	Artibeus jamaicensis	22	36.4	PCR	Torres-Castro et al. 2020
Leptospira spp.	Yucatan	rural	dogs	Canis lupus familiaris	1.7	120	PCR	Torres-Castro et al. 2021
Leptospira spp.	Yucatan	all habitat	bats	Desmodus rotundus	2	50	PCR	Suárez-Galaz et al. 2024
Leptospira spp.	Yucatan	all habitat	bats	Glossophaga mutica	5	60	PCR	Suárez-Galaz et al. 2024
Leptospira spp.	Yucatan	all habitat	bats	Sturnira parvidens	16	56.2	PCR	Suárez-Galaz et al. 2024
Leptospira spp.	Yucatan	all habitat	bats	Artibeus lituratus	8	25	PCR	Suárez-Galaz et al. 2024
Leptospira spp.	Yucatan	all habitat	bats	Artibeus jamaicensis	45	6.7	PCR	Suárez-Galaz et al. 2024
Leptospira spp.	Yucatan	all habitat	rodents	Heteromys gaumeri	15	20	PCR	Suárez-Galaz et al. 2024
Leptospira spp.	Yucatan	all habitat	rodents	Ototylomys phyllotis	9	22.2	PCR	Suárez-Galaz et al. 2024
Leptospira spp.	Yucatan	all habitat	rodents	Peromyscus yucatanicus	30	26.7	PCR	Suárez-Galaz et al. 2024
Leptospira spp.	Yucatan	all habitat	rodents	Rattus rattus	2	100	PCR	Suárez-Galaz et al. 2024
Leptospira spp.	Yucatan	all habitat	rodents	Mus musculus	5	20	PCR	Suárez-Galaz et al. 2024
Toxoplasma gondii	Yucatan	rural	dogs	Cannis lupus familiaris	89	97.6	IgG	Ortega-Pacheco et al. 2015
Toxoplasma gondii	Yucatan	rural	human	Human	89	90.6	IgG	Ortega-Pacheco et al. 2015
Toxocara canis	Yucatan	rural	human	Human	26	29.2	IgG	Ortega-Pacheco et al. 2015
Toxoplasma gondii	Yucatan	rural	pig	Sus scrofa	60	96.6	IgG	Hernández-Cortázar et al. 2016
Toxoplasma gondii	Yucatan	urban	NA (water samples)	NA	74	5.4	PCR	Hernández-Cortázar et al. 2017
Toxoplasma gondii	Yucatan	urban	NA (playground sandboxes)	NA	68	11.8	PCR	Ortega-Pacheco et al. 2019
Arbovirus	Quintana Roo	urban	vector	Culex quinquefasciatus	911	NA	NA	Jansen et al. 2015
Arbovirus	Yucatan	urban	vector	Mosquitoes	8218	NA	NA	Baak-Baak et al. 2016
Rodent-boirn virus	Yucatan	urban	rodent	Rattus rattus	12	25	IgG	Baak-Baak et al. 2016
Rodent-boirn virus	Yucatan	urban	vector	Echinolaelaps echidninus (Berlese), Polyplax spinulosa (Burmeister)	2	NA	NA	Baak-Baak et al. 2016
DENV	Quintana Roo	urban	vector	Mosquitoes	291	1	RT-PCR	Sanchez-Casas et al. 2016
Arboivirus	Yucatan	urban	vector	Mosquitoes	1,530 mosquitoes	NA	NA	Baak-Baak et al. 2017
DENV	Yucatan	rural, urban	human	Human	NA	NA	interviews	Arias et al. 2017
DENV	Yucatan	rural, urban	human	Human (year 1996)	352	60	IgG	Gómez-Carro et al. 2017
DENV	Yucatan	rural, urban	human	Human (year 2006)	368	82	IgG	Gómez-Carro et al. 2018
DENV	Yucatan	rural, urban	NA	NA	NA	NA	Modelling dengue risk	Laureano-Rosario et al. 2017
DENV	Yucatan	urban	human	Human	1	100	PCR, IgG	Méndez-Domínguez et al. 2017
DENV	Yucatan	urban	vector	Aedes aegypti	1380	NA	PCR	Baak-Baak et al. 2018
Arbovirus	Yucatan	urban	vector	Aedes aegypti	NA	NA	Epidemiological information	Bisanzio et al. 2018
DENV	Yucatan	urban	human	Human	2872	46.8	IgG	Pavía-Ruz et al. 2018
DENV	Yucatan	urban	human	Human	1667	73.6	IgG	Pavía-Ruz et al. 2018
DENV, CHIKV	Yucatan	urban	human	Human	24	38	PCR-IgG	Zaidi et al. 2018
DENV	Yucatan	urban	human	Human	24	8	PCR-IgG	Zaidi et al. 2018
CHIKV	Yucatan	urban	human	Human	24	17	PCR-IgG	Zaidi et al. 2018
DENV	Yucatan	urban	vector	Mosquitoes	166	1.2	RT-PCR	Baak-Baak et al. 2019
DENV, CHIKV, ZYKV	Yucatan	rural	vector	Aedes albopictus	259	NA	NA	Contreras-Perera et al. 2019
Arboivirus	Yucatan peninsula	NA	NA	NA	NA	NA	NA	Villegas-Chim et al. 2019
Arboivirus	Campeche	ecotone	vector	Mosquitoes	6110	NA	NA	Abella‐Medrano et al. 2020
Arboivirus	Yucatan peninsula	rural, urban	vector	Mosquitoes	10669	NA	NA	Bond et al. 2020
Arboivirus	Quintana Roo	rural, urban	vector	Aedes albopictus	10	NA	NA	Chan-Chable et al. 2020
Arbovirus	Yucatan	urban	vector	Aedes aegypti	2161	7.7	RT-PCR	Kirstein et al. 2021
CHIKV	Yucatan	urban	vector	Aedes aegypti	2161	77.7	RT-PCR	Kirstein et al. 2021
DENV	Yucatan	urban	vector	Aedes aegypti	2161	11.4	RT-PCR	Kirstein et al. 2021
ZYKV	Yucatan	urban	vector	Aedes aegypti	2161	9	RT-PCR	Kirstein et al. 2021
WNV	Yucatan	urban	bat	Artibeus jamaicensis	22	31.8	RT-PCR	Navarrete‑Carballo et al. 2021
ZIKV	Yucatan	urban	bat	Artibeus jamaicensis	22	9.1	RT-PCR	Navarrete‑Carballo et al. 2021
ZIKV	Yucatan	rural	pig	Sus scrofa	141	141	qRT-PCR	López-Apodaca et al. 2022
ZIKV	Yucatan	rural	human	Human	403	4.5	qRT-PCR	López-Apodaca et al. 2022
Arbovirus	Yucatan	rural	vector	Aedes aegypti	111	10.8	qRT-PCR	López-Apodaca et al. 2022
Arbovirus	Yucatan	rural	vector	Culex quinquefasciatus	270	11.5	qRT-PCR	López-Apodaca et al. 2022
NA	Yucatan	urban	vector	Aedes aegypti	NA	NA	NA	Martinez-Cruz et al. 2022
Alphavirus RNA	Yucatan	urban	vector	Mosquitoes	210	2.4	RT-PCR	Garcia-Rejon et al. 2023
NA	Quintana Roo	sylvatic	vector	Mosquitoes	35	NA	NA	Arana-Guardia et al. 2015
Rickettsia rickettsii / R. felis	Yucatan	rural	vector	Rhipicephalus sanguineus	106	26.42	PCR	Peniche-Lara et al. 2015
Rickettsia rickettsii / R. felis	Yucatan	rural	vector	Ctenocephalides felis	65	20	PCR	Peniche-Lara et al. 2015
NA	Yucatan	rural	vector	Ticks	956	NA	NA	Rodríguez-Vivas et al. 2016
Rickettsia lusitaniae	Yucatan	sylvatic	vector	Ornithodoros yumatensis	21	43	PCR	Sánchez-Montes et al. 2016
NA	Campeche	rural	vector	Fleas	58	NA	NA	Villalobos-Cuevas et al. 2016
Tick borne-diseases	Campeche	rural	NA	NA	NA	NA	NA	Dzul-Rosado et al. 2018
Rickettsia spp.	Yucatan	rural	vector	Rhipicephalus sanguineus	380	49	PCR	Peniche-Lara et al. 2018
Rickettsia typhi	Yucatan	rural	human	Human	354	1.7	IgG	Peniche-Lara et al. 2018
Rickettsia typhi	Campeche	rural	human	Human	1	100	PCR, IgG	Blum-Domínguez et al. 2019
Rickettsia rickettsii	Yucatan	rural	human	Human	1	100	PCR, IgG	Dzul-Rosado et al. 2019
Ehrlichia canis	Yucatan	rural	vector	Ticks	277	6.1	qPCR	Ojeda‐Chi et al. 2019
Tick-borne rickettsial agents	Yucatan	sylvatic	deer	Odocoileus virginianus yucatanensis	25	20	qPCR	Ojeda‐Chi et al. 2019
Tick-borne rickettsial agents	Yucatan	sylvatic	deer	Mazama temama	4	50	qPCR	Ojeda‐Chi et al. 2019
Tick-borne rickettsial agents	Yucatan	sylvatic	vector	Ticks	20	20	qPCR	Ojeda‐Chi et al. 2019
NA	Yucatan	rural	vector	Ticks	3023	NA	NA	Canto-Osorio et al. 2020
Rickettsia spp.	Yucatan	rural	human	Human	130	35.4	PCR	Torres‐Castro et al. 2020
Orientia tsutsugamushi (Rickettsiceae)	Yucatan	urban	human	Human	21	19	PCR	Castillo-Polanco et al. 2021
Rickettsia	Yucatan	rural	bat	Artibeus jamaicensis	22	41	PCR	Lugo-Caballero et al. 2021
Rickettsia	Campeche	rural	vector	Ticks	26	54	PCR	Sánchez-Montes et al. 2021
Acinetobacter	Yucatan	rural	vector	Lice	28	42.9	PCR	Dzul-Rosado et al. 2022
Bartonella	Yucatan	rural	vector	Lice	28	7.14	PCR	Dzul-Rosado et al. 2022
Wolbachia	Yucatan	rural	vector	Lice	28	72	PCR	Dzul-Rosado et al. 2022
NA	Yucatan peninsula	sylvatic	vector	Ticks	186	NA	NA	López‐Pérez et al. 2022
Rickettsia spp.	Yucatan	rural	dog	Cannis lupus familiaris	142	23.9	PCR	Torres-Castro et al. 2022
Rickettsia spp.	Yucatan	rural	human	Human	128	34.4	PCR	Torres-Castro et al. 2022
Rickettsia	Yucatan	rural	human	Human	NA	NA	NA	Dzul-Rosado et al. 2023
Rickettsia endosimbiont	Yucatan	rural	vector	ticks	33	18.2	PCR	Dzul-Rosado et al. 2023
Anaplasma platys	Yucatan	rural	vector	ticks	33	3	PCR	Dzul-Rosado et al. 2023
Rickettsia spp.	Yucatan	rural	vector	ticks	171	1.8	PCR	Vázquez-Guerrero et al. 2023
Rickettsia spp.	Yucatan	rural, urban	human	Human	427	22.7	IgG, PCR	Dzul-Rosado et al. 2024
Rickettsia typhi and Rickettsia rickettsii	Yucatan	urban	human	Human	2	100	PCR	Dzul-Rosado et al. 2024

## Sheet: Localities
Estado	Municipality	Locality	30 loc, 65Mun			Estado	Municipality	Locality	9 loc, 13Mun			Estado	Municipality	Locality
Yucatan	Bokobá		61.3208			Campeche	Holpechen	Xcalot-Akal	69.2308			QR	Cozumel		72.7273
	Bokobá						Holpechen	Xcanahaltun-Huechil					Felipe Carrillo Puerto	Reserva Sian Ka’an
	Bokobá						Calakmul		reserva de Calakmul				Cozumel
	Buctzotz						Calakmul	Ricardo Payro						Banco Chinchorro Biosphere Reserve
	Cacalchén						Calakmul	Yaax’che	reserva de Calakmul					Río Hondo
	Calotmul						Campeche	Lerma						lago Chichankanab
	Cantamayec						Campeche						Cancún
	Cenotillo						Campeche	Chencollí					Felipe Carrillo Puerto
	Celestún						Campeche	Manantiales					Tulúm
	Chacsinkín	Tres Reyes					Calakmul						Solidaridad
	Chankom						Campeche						Bacalar	Limones
	Chankom						Campeche						Cozumel
	Chankom						Campeche	Chiná					Bacalar	San Felipe
	Chankom	Xkalakdzonot					Escárcega						Holbox
	Chankom	Xkalakdzonot					Tenabo						Felipe Carrillo Puerto	Muyil
	Chankom	Xkalakdzonot					Calkíni						Felipe Carrillo Puerto	Dzulá
	Chemax						Carmen	El Recuerdo					Felipe Carrillo Puerto	Chunhuhub
	Chikchulub						Carmen	Rancho Heras					Felipe Carrillo Puerto	Petcacab
	Conkal						Carmen	Sabancuy					Felipe Carrillo Puerto	Tihozuco
	Cuzamá	Eknakan					Carmen	Chikbul					Felipe Carrillo Puerto	Noh-Bec
	Dzemul						Palizada	Rancho Anona					Othón Pompeyo Blanco	Mahahual
	Dzilam de Bravo						Palizada	Rancho Pancho Cruz					Othón Pompeyo Blanco	Tres garantías
	Espita						Palizada	Rancho Santa Lucía					Othón Pompeyo Blanco	Chetumal
	Halachó						Carmen	Rancho San Daniel					Othón Pompeyo Blanco	Nicolás Bravo
	Hocabá						Carmen	Zaragoza					José María Morelos
	Hoctún						Hecelchacán
	Humún						Hampolol
	Hunucmá						Calakmul	Ricardo Flores Magon
	Hunucmá						Calakmul	La Virgen
	Hunucmá	Sisal					Calakmul	El Carmen
	Hunucmá						Calakmul	Narciso Mendoza
	Ixil						Calakmul	Nuevo Campanario
	Izamal						Calakmul	La Lucha
	Kaua						Calakmul	Ricardo Payro
	Kanasín						Calakmul	Castilla Brito
	Kanasín	San Pedro Nohpat					Calakmul	La Guadalupe
	Kantunil						Calakmul	Cristobal Colón
	Kinchil						Calakmul	Niños Heroes
	Maxcanú						Calakmul	Tres Huastecas
	Merida	Caucel					Calakmul	Sacrificio
	Merida	Dzidzilche					Calakmul	Dos Naciones
	Merida	Dzununcán	Reserva Cuxtal				Calakmul	Dos Lagunas Sur	al S de Calakmul límite con Belize mayor numero de prositivos para LC
	Merida
	Merida	Molas
	Merida	Plan Ayala
	Merida	San Jose Tecoh
	Merida	Dzitya
	Merida	Xcunyá
	Merida	Xmatkuil
	Merida	San Pedro Chimay
	Merida	Cholul
	Merida	Bojorquez
	Merida	Dzidzilché
	Motul
	Muna
	Muna
	Opichén
	Opichén
	Oxkutzcab
	Panabá
	Peto
	Progreso
	Río Lagartos
	San Felipe
	Sinanché	San Crisanto
	Sotuta
	Sucilá
	Sudzal
	Sudzal
	Tahmek
	Tahdziú
	Teabo
	Tekantó
	Tekax
	Tecoh	Mayapán
	Telchac
	Temax	Chenché
	Tetiz
	Tetiz
	Teya
	Teya
	Ticul
	Timucuy
	Tinum	Loop Xul
	Tinum	Tohopkú		Teya, , Merida, Tres Reyes en Chacsinkín, Dzidzilche (en MID) y
	Tinum	X'Calacoop
	Tinum	Pisté
	Tixcacalcupul
	Tixkokob	Hubilá
	Tixkokob	Hubilá
	Tixkokob
	Tixméhuac
	Tizimin
	Tizimin	Kikil
	Tunkás	San José Pituch
	Tzucacab
	Ucú
	Uayma	San Lorenzo
	Umán
	Valladolid	Samulá
	Valladolid	Bolmay

## Sheet: Pw_map
Author	Year	Collection_site	Locality	State	Geographic location	Study organism	Zoonotic disease	Zoonotic pathogen of interest	Pathogen_group	SP_reported	Sample_size	SPw	Lat.	Long.	Diagnostic_method
Laureano-Rosario AE	2017	rural, urban	Chicxulub Pueblo, Dzemul, Hunucma, Ixil, Progreso, Telchac Pueblo, Telchac Puerto, Ucu, and Merida	Yucatan	19.55°N–21.63°N, 87.53°W–90.40°W	NA	dengue fever	DENV	arbovirus	NA	NA	NA	NA	NA	NA
Martinez-Cruz	2022	urban	San Pedro Chimay (Merida)	Yucatan	NI	NA	NA	NA	arbovirus	NA	NA	NA	20.8636	-89.5796	NA
Baak-Baak CM	2016	urban	NI	Yucatan	20.9678°N, 89.6217°W	Mosquitoes	Dengue, chikungunya	arboviruses	arbovirus	NA	NA	NA	20.9678	-89.6217	NA
López-Apodaca	2022	rural	Xkalakdzonot	Yucatan	NI	Sus scrofa domestica	Zika	ZIKV	arbovirus	7.1	141	15.2595	20.4399	-88.5698	qRT-PCR
López-Apodaca	2022	rural	Xkalakdzonot	Yucatan	NI	Human	Zika	ZIKV	arbovirus	7.1	184	16.0802	20.4399	-88.5698	qRT-PCR
López-Apodaca	2022	rural	Paraiso, Maxcanú	Yucatan	NI	Ae. aegypti	Zika	ZIKV	arbovirus	16.2	74	30.2816	20.6739	-90.1093	qRT-PCR
López-Apodaca	2022	rural	Xkalakdzonot	Yucatan	NI	Cx. quinquefasciatus	Zika	ZIKV	arbovirus	1.4	141	3.00891	20.4399	-88.5698	qRT-PCR
López-Apodaca	2022	rural	Paraiso, Maxcanú	Yucatan	NI	Cx. quinquefasciatus	Zika	ZIKV	arbovirus	7	129	14.7741	20.6739	-90.1093	qRT-PCR
Williams	2015	urban	Merida	Yucatan	NI	Mus musculus y Rattus rattus	viral illness	Arbovirius de las Familias Flaviviridae, Bunyaviridae y Togaviridae	arbovirus	NA	195	NA	20.9678	-89.6217	PCR
Gómez-Carro	2017	rural, urban	Progreso, Uman, Chemax, Hunucma, Tizimin and Merida	Yucatan	NI	virus	DENV	arbovirus	arbovirus	82	368	210.4	NI	NI	IgG
Baak-Baak	2017	urban	Merida	Yucatan	NI	Mosquitoes	dengue, yellow fever, chikungunya, and Zika	flavivirus	arbovirus	NA	1530	NA	20.9845	-89.5887	NA
Hernández–Rodríguez	2020		San Francisco	Campeche	19°49′36.7″N, 90°32′20.3″W	Aedes albopictus	DENV, yellow fever, CHIKV, ZIKV NWV, VEEV	Arbovirus	arbovirus	NA	226	NA	19.8269	-90.539	NA
Hernández–Rodríguez	2020		Escárcega	Campeche	18°36′46.2″N, 90°43′42.4″W	Aedes albopictus	DENV, yellow fever, CHIKV, ZIKV NWV, VEEV	Arbovirus	arbovirus	NA	226	NA	18.6128	-90.7284	NA
Hernández–Rodríguez	2020		Hecelchakán	Campeche	20°08′40.1″N, 90°11′13.3″W	Aedes albopictus	DENV, yellow fever, CHIKV, ZIKV NWV, VEEV	Arbovirus	arbovirus	NA	226	NA	20.1445	-90.187	NA
Hernández–Rodríguez	2020		Tenabo	Campeche	19°57′16.5″N, 90°20′47.0″W	Aedes albopictus	DENV, yellow fever, CHIKV, ZIKV NWV, VEEV	Arbovirus	arbovirus	NA	226	NA	19.9546	-90.3464	NA
Hernández–Rodríguez	2020		Calkiní	Campeche	20°26′56.4″N, 90°01′35.4″W	Aedes albopictus	DENV, yellow fever, CHIKV, ZIKV NWV, VEEV	Arbovirus	arbovirus	NA	226	NA	20.449	-90.0265	NA
Contreras-Perera YJ	2019	urban	San Pedro Nohpat (Kanasín)	Yucatan	20.951514 N, 89.564964 W	Aedes albopictus	Dengue	DENV	arbovirus	NA	259	NA	20.9515	-89.565	NA
Chan-Chable	2020	NA	Dzulá, Chetumal (Othón P. Blanco), Petcacab, Nicolás Bravo, and Tihosuco	Quintana Roo	18°31´17´´N 88°18´13´´W;19°36´27´´N 88°24´48´´W;19°17´23.4´´N 88°13´27.6´´W; 18°25´12´N 88°55´14´´W; 20°11´52.5´´N 88°22´21´´W	Aedes albopictus	dengue, yellow fever, chikungunya, Zika, encephalitis, and filariasis	NA	arbovirus	NA	10	NA	NI	NI	NA
Garcia-Rejon	2023	urban	Celestun. Most of the mosquitoes were found in these localities	Yucatan	20°52'07.1"N 90°23'56.5"W	Aedes taeniorhynchus, Anopheles crucians, Ae. taeniorhynchus, An. pseudopunctipennis, and An. crucians	Dengue (DENV) and chikungunya (CHIKV), ZIKA	Alphavirus	arbovirus	54.91	210	127.513	20.8686	-90.399	PCR
Garcia-Rejon	2023	rural	Sisal	Yucatan	21°09'37.0"N 90°03'24.0"W	Aedes taeniorhynchus, Anopheles crucians, Ae. taeniorhynchus, An. pseudopunctipennis, and An. crucians	Dengue (DENV) and chikungunya (CHIKV), ZIKA	Alphavirus	arbovirus	24.85	210	57.7071	21.1603	-90.0567	PCR
Ortega-Morales	2018	urban	Tulum	Quintana Roo	20°12'25'' -87°28'08''	Mosco Aedes albopictus	Virus infections	DENV, CHIKV y ZIKV	arbovirus	NA	NA	NA	20.2069	-87.4689	NA
Ortega-Morales	2018		Tizimin	Yucatan	21°30'51'' -87°41'58''	Mosco Aedes albopictus	Virus infections	DENV, CHIKV y ZIKV	arbovirus	NA	NA	NA	21.5142	-87.6994	NA
Baak-Baak CM	2018		San Jose Tecoh	Yucatan	20°55’8.76”N, 89°37’29.86”W	Aedes aegypti	Dengue	flavivirus	arbovirus	NA	1380	NA	20.9191	-89.625	NA
Baak-Baak CM	2018		Bojorquez	Yucatan	20°58'32.9"N 89°39'00.4"W	Aedes aegypti	Dengue	flavivirus	arbovirus	NA	1380	NA	20.9758	-89.6501	NA
Baak-Baak CM	2018		Vergel III	Yucatan	20°57’15.38”N, 89°34’43.8”W	Aedes aegypti	Dengue	flavivirus	arbovirus	NA	1380	NA	20.9543	-89.5788	NA
Abella‐Medrano CA	2020		Santa Lucia ranch (Palizada)	Campeche	NI	Mosquitoes	NA	arboviruses	arbovirus	NA	6110	NA	18.0757	-92.0078	NA
Chaves	2016	sylvatic, ecotone	El Zapotal reserve, Tizimin	Yucatan	NI	bird	West Nile Virus	Flavivirus (WNV)	arbovirus	13.5	104	27.23	21.3613	-87.6089	qPCR
Cigarroa-Toledo	2016	urban	Merida	Yucatan	NI	Rattus rattus, Mus musculus	NI	Flavivirus	arbovirus	41	161	90.4799	20.9678	-89.6217	PRNT
Villegas-Chim	2019	NA	NA	Yucatan	NI	NA	arbovirus	arboviruses	arbovirus	NA	NA	NA	NI	NI	NA
Zaidi	2018	urban	Merida	Yucatan	NI	human patients	Dengue, Chikungunya	DENV and CHIKV	arbovirus	8	24	11.0417	20.9744	-89.6415	PCR-IgG
Bisanzio D	2018	urban	Merida	Yucatan	NI	Aedes aegypti	Dengue (DENV) and chikungunya (CHIKV), ZIKA	flavivirus	arbovirus	NA	NA	NA	NI	NI	NA
Pavía-Ruz	2018	urban	Merida, Progreso, Ticul	Yucatan	NI	human	Dengue	DENV	arbovirus	46.8	2872	161.843	NI	NI	IgG
Kirstein OD	2021	urban	Merida	Yucatan	NI	Aedes aegypti	arbovirus	Flavivirus	arbovirus	77.7	2161	259.103	20.9745	-89.6809	RT-PCR
Kirstein OD	2021	urban	Merida	Yucatan	NI	Aedes aegypti	arbovirus	Flavivirus	arbovirus	11.4	2161	38.0151	20.964	-89.6286	RT-PCR
Kirstein OD	2021	urban	Merida	Yucatan	NI	Aedes aegypti	arbovirus	Flavivirus	arbovirus	9	2161	30.0119	20.9266	-89.6166	RT-PCR
Flores-Ferrer	2023	urban	Merida	Yucatan	NI	Culex quinquefasciatus, y Q. mexicanus	West Nile Virus	WNV	arbovirus	NA	NA	NA	20.9665	-89.5928	NA
Cen	2018	urban	Campeche city	Campeche	NI	human patients between 3 and 87 years old with febrile illnesses	Laptospírosis, other febrile illnesses	Salmonella spp., Proteus (OX-19) (which is cross-reactive for Rickettsia) and Brucella spp., as well Leptospira spp. and dengue	arbovirus	34	91	66.6074	19.8235	-90.5171	IgM
Méndez-Domínguez	2017	NA	NA	Yucatan	NI	human	dengue fever	DENV	arbovirus	100	1	0	NI	NI	PCR
Baak-Baak CM	2019	urban	Merida	Yucatan	NI	Aedes aegypti (6,051), Culex quinquefasciatus Say (3,018), Culex nigripalpus Theobald (1,894), Culex thriambus Dyar (26), and Culex interrogator Dyar and Aedes agypti Knab (8).	Dengue	DENV	arbovirus	1.2	166	2.66413	21.0275	-89.61	PCR
Arias NP	2017	urban	Ticul, Progreso, Merida	Yucatan	NI	human	dengue fever	NA	arbovirus	NA	NA	NA	NA	NA	NA
Bond JG	2020	rural, urban	Biosphere Reserves (BR) of Calakmul and Los Petenes, Ría Celestún, Ría Lagartos, and Sian Ka’an,	Yucatan peninsula	NI	Aedes aegypti, Ae. albopictus, Ae. taeniorhynchus, Anopheles albimanus, An. pseudopunctipennis, An. vestitipennis, Coquillettidia venezuelensis, Culex coronator, Cx. interrogator, Cx. nigripalpus, Cx. quinquefasciatus, Haemagogus equinus, Mansonia titillans, Psorophora confinnis, and Sabethes chloropterus	dengue, yellow fever, chikungunya, Zika, encephalitis, and filariasis	NA	arbovirus	NA	NA	NA	NA	NA	NA
Baak-Baak CM	2016	urban	Merida	Yucatan	NI	Rodents: Mus musculus and Rattus rattus; ectoparasites: mites Echinolaelaps echidninus (Berlese), and louse, Polyplax spinulosa (Burmeister)	dengue (DENV-4), West Nile, Modoc, Apoi, and yellow fever viruses	flavivirus	arbovirus	25	12	26.9795	21.0089	-89.599	PCR
Sanchez-Casas	2016	urban	Cancun	Quintana Roo	NI	Mosquitoes larvae	DENV-2	DENV-2	arbovirus	1	291	2.46389	21.1386	-86.8736	PCR
Pavía-Ruz,	2018	urban	Merida	Yucatan	NI	human	Dengue	DENV	arbovirus	68.6	1667	221.025	21.0095	-89.6478	IgG
Pavía-Ruz,	2018	urban	Progreso	Yucatan	NI	human	Dengue	DENV	arbovirus	68.7	1667	221.347	21.2881	-89.6559	IgG
Pavía-Ruz,	2018	urban	Ticul	Yucatan	NI	human	Dengue	DENV	arbovirus	85.3	1667	274.831	20.4051	-89.5383	IgG
Cabrera-Romo	2016	rural	Samula, Lerma, Hampolol, Chencolli (Camp.), Sabancuy (CMN), Chikbul (CMN), Manantiales (Camp.)	Campeche	19° 49' 8.53″ N 90° 33' 9.99″ W. 19° 46' 58.31″ N, 90° 36' 23.33″ W. 19° 56' 33.62″ N, 90° 22' 28.90″ W. 19° 48' 12.9''N, 90° 15' 33.4'' W. 18°58'41.90″N, 91° 9'36.78″W. 18°46'51.39″N, 90°56'18.12″W. 18°42'58.06″N, 91°, 4'43.24″W	bats	Dengue	DENV	arbovirus	0	91	0	NA	NA	NA
Torres-Castro	2021	urban	Merida	Yucatan	NI	Artibeus jamaicensis	West nile virus	WNV	arbovirus	38.5	26	54.4765	21.0281	-89.6079	PCR
Torres-Castro	2021	urban	Merida	Yucatan	NI	Artibeus jamaicensis	Dengue	DENV	arbovirus	61.5	23	83.7463	21.0386	-89.5919	PCR
de Oca-Aguilar	2023	rural	X-calaacop, Tinum	Yucatan	NI	Bichomomyia olmeca olmeca, Lutzomyia cruciata, Lutzomyia longipalpis, Psathyromyia cratifer and Psathyromyia shannoni	Leishmaniasis	Leishmania mexicana	Leishmania	4.4	45	7.27414	20.6505	-88.523	PCR
de Oca-Aguilar	2023	rural	X-calaacop, Tinum	Yucatan	NI	Bichomomyia olmeca olmeca, Lutzomyia cruciata, Lutzomyia longipalpis, Psathyromyia cratifer and Psathyromyia shannoni	Leishmaniasis	Leishmania mexicana	Leishmania	29.5	278	72.0993	20.6525	-88.5285	PCR
de Oca-Aguilar	2023	rural	X-calaacop, Tinum	Yucatan	NI	Bichomomyia olmeca olmeca, Lutzomyia cruciata, Lutzomyia longipalpis, Psathyromyia cratifer and Psathyromyia shannoni	Leishmaniasis	Leishmania mexicana	Leishmania	27.5	523	74.7588	20.6518	-88.5269	PCR
de Oca-Aguilar	2024	rural	Loop Xul Tinum	Yucatan	20°40′10.00″ N 88°27′2.001″ W	sandflies: Brumptomyia hamata, Dampfomyia deleoni, Lutzomyia cruciata, Lutzomyia longipalpis, Micropygomyia chiapanensis, Micropygomyia trinidadensis, Psathyromyia cratifer, Psathyromyia shannoni	Leishmaniasis	Leishmania mexicana	Leishmania	NA	NA	NA	20.6719	-88.4506	NA
de Oca-Aguilar	2024	rural	San Lorenzo Uayma	Yucatan	20°40′27″ N - 88°24′29.6″ W	sandflies	Leishmaniasis	Leishmania mexicana	Leishmania	NA	NA	NA	20.6743	-88.4082	NA
Loría-Cervera	2018		NA	Yucatan	NA	Peromyscus yucatanicus	Leishmaniasis	Leishmania mexicana	Leishmania	NA	NA	NA	NA	NA	NA
Sosa-Bibiano	2022	sylvatic	Tinum	Yucatan	20°39'36" N, 88°29.4'24.0"W	Heteromys gaumeri	Leishmaniasis	Leishmania mexicana	Leishmania	100	6	77.8151	20.66	-88.49	PCR
Sosa-Bibiano	2022	rural	Tinum	Yucatan	21°38′24’’ N, 88°33'W	Heteromys gaumeri	Leishmaniasis	Leishmania mexicana	Leishmania	25	4	15.0515	20.64	-88.55	PCR
Sosa-Bibiano	2022	ecotone	Tinum	Yucatan	20°40′12’’ N, 88°28.2'12.0"W	Ototylomys phyllotis	Leishmaniasis	Leishmania mexicana	Leishmania	60	5	41.9382	20.67	-88.47	PCR
Sosa-Bibiano	2022	rural	Tinum	Yucatan	21°38′24’’ N, 88°33'W	Ototylomys phyllotis	Leishmaniasis	Leishmania mexicana	Leishmania	25	4	15.0515	20.64	-88.55	PCR
Pech-May	2016	rural	Once de Mayo	Campeche	18°05'30.2"N 89°27'45.4"W	Psy. panamensis	Leishmaniasis	Leishmania mexicana	Leishmania	1.2	82	2.29658	18.0917	-89.4626	PCR
Pech-May	2016	rural	Once de Mayo	Campeche	18°05'25.3"N 89°27'45.2"W	Bi. olmeca olmeca	Leishmaniasis	Leishmania mexicana	Leishmania	0.3	342	0.760208	18.0904	-89.4626	PCR
Pech-May	2016	rural	Once de Mayo	Campeche	18°05'33.1"N 89°27'36.3"W	Psa. shannoni	Leishmaniasis	Leishmania mexicana	Leishmania	0.2	412	0.522979	18.0925	-89.4601	PCR
Martínez-Burgos	2023	rural	Noh-Bec	Quintana Roo	19_x0001_º11'22.51'' N 88_x0001_º9'38.10'' W, 19_x0001_º6'10.37'' N 88_x0001_º20'51.33'' W, 19_x0001_º8'46.71'' N 88_x0001_º14'52.15'' W, 19_x0001_º7'2.53'' N 88_x0001_º20'26.72'' W	Bichromomyia olmeca olmecaa (Vargas & Díaz-Nájera), Brumptomyia mesai (Sherlock), Dampfomyia beltrani (Vargas & Díaz-Nájera), Dampfomyia deleoni (Fairchild & Hertig), Lutzomyia cruciataa (Coquillett), Psathyromyia carpenteri (Fairchild & Hertig), Psathyromyia maya (Ibáñez-Bernal, May-UC & Rebollar-Téllez), Psathyromyia shannoni (Dyar), Psathyromyia texana (Dampf), Psychodopygus panamensisa (Shann…	Leishmaniasis	Leishmania spp.	Leishmania	0	180	0	19.1459	-88.1684	PCR
Eldin	2021	NI	NI	Yucatan	NI	human	Leishmaniasis	Leishmania mexicana	Leishmania	100	1	0	NI	NI	PCR
Loría-Cervera	2024	rural	Tinum	Yucatan	NI	Volunteer residents	Leishmaniasis	Leishmania mexicana	Leishmania	27	74	50.4693	20.7683	-88.3972	PCR
Canché-Pool	2022	rural	Peto	Yucatan	20°08'10.3"N 88°55'47.7"W	Human	Leishmaniasis	Leishmania mexicana	Leishmania	30.7	13	34.1981	20.1362	-88.9299	PCR
Canché-Pool	2022	rural	Tekom	Yucatan	20°36'04.5"N 88°16'03.2"W	Human	Leishmaniasis	Leishmania mexicana	Leishmania	15.4	13	17.1547	20.6013	-88.2676	PCR
Canché-Pool	2022	rural	Espita	Yucatan	21°00'31.6"N 88°18'48.5"W	Human	Leishmaniasis	Leishmania mexicana	Leishmania	15.4	13	17.1547	21.0088	-88.3135	PCR
Canché-Pool	2022	rural	Tinum	Yucatan	20°46'06.7"N 88°23'51.0"W	Human	Leishmaniasis	Leishmania mexicana	Leishmania	15.4	13	17.1547	20.7685	-88.3975	PCR
Canché-Pool	2022	rural	Chichimila	Yucatan	20°38'12.6"N 88°12'38.0"W	Human	Leishmaniasis	Leishmania mexicana	Leishmania	7.7	13	8.57736	20.6368	-88.2106	PCR
Canché-Pool	2022	rural	Ría Lagartos	Yucatan	21°35'39.8"N 88°09'10.4"W	Human	Leishmaniasis	Leishmania mexicana	Leishmania	7.7	13	8.57736	21.5944	-88.1529	PCR
Canché-Pool	2022	rural	Ticul	Yucatan	20°24'16.7"N 89°33'18.8"W	Human	Leishmaniasis	Leishmania mexicana	Leishmania	7.7	13	8.57736	20.4046	-89.5552	PCR
Hernández-Rivera	2015	rural	Villas (16) del municipio de Calakmul	Campeche	NI	Volunteer patients	Leishmaniasis	Leishmania mexicana, L. braziliensis	Leishmania	76	146	164.491	18.4296	-89.4937	PCR
Pasos-Pinto	2017	rural	Ejido 20 de Junio (Mancolona), Calakmul	Campeche	18°06’52’’ S; 89°48’30.76’’ W	Bichromomyia olmeca olmeca	Leishmaniasis	Leishmania mexicana	Leishmania	24.5	102	49.2107	18.8112	-89.2904	PCR
Montes de Oca-Aguilar	2022	rural	X-calaacop, Tinum	Yucatan	NI	Mosca de arena (Diptera: Psychodidae)	Leishmaniasis	Leishmania mexicana	Leishmania	NA	NA	NA	20.6089	-88.5497	NA
Ortega-Pacheco	2019	urban	Cozumel	Quintana Roo	20°31′00″ N 86°56′30″W	Canis familiaris	Leishmaniasis	Leishmania mexicana	Leishmania	100	1	0	20.5167	-86.9417	qPCR
Siller	2021	NI	NI	Yucatan	NI	Humano	Leishmaniasis	Leishmania mexicana	Leishmania	NA	NA	NA	NA	NA	NA
Loría-Cervera	2016	NI	NI	Yucatan	NI	Roedores Peromyscus yucatanicus criados en laboratorio	Leishmaniasis	Leishmania mexicana	Leishmania	NA	NA	NA	NA	NA	NA
Cohen	2015	urban	Cancún	Quintana Roo	NI	Human patient	Leishmaniasis	Leishmania mexicana	Leishmania	100	1	0	21.1361	-86.8454	PCR
Adeniran	2019	rural	Chetumal Othon P. Blanco	Quintana Roo	18°32′4.2″N, 88°20′7.08″W	sand fllies	NA	NA	Leishmania	NA	50	NA	18.5345	-88.3353	NA
Adeniran	2019	rural	Candelaria or Jose Maria Morelos	Quintana Roo	19°44′11.04″N, 88°57′23.4″W	sand fllies	NA	NA	Leishmania	NA	50	NA	19.7364	-88.9565	NA
Adeniran	2019	rural	Chunhuhub	Quintana Roo	19°35′7.8″N, 88°35′3.48″W	sand fllies	NA	NA	Leishmania	NA	50	NA	19.5855	-88.5843	NA
Adeniran	2019	rural	Felipe Carrillo Puerto	Quintana Roo	19°22′42.96″N, 88°11′21.12″W	sand fllies	NA	NA	Leishmania	NA	50	NA	19.3786	-88.1892	NA
de Oca-Aguilar	2023	rural	Kahua	Yucatan	20°N, 88°W	Lutzomyia longipalpis s.l.	Leishmaniasis	Leishmania mexicana	Leishmania mexicana	4.4	45	7.27414	20	-88	PCR
Loría-Cervera	2019	rural	Tinum, this is Pisté	Yucatan	20°40′ -88°21′	Human	Leishmaniasis	Leishmania mexicana	Leishmania mexicana	33.3	9	31.7763	20.6667	-88.35	PCR
Loría-Cervera	2019	rural	X'Calacoop	Yucatan	20°53′ -88°33′	Human	Leishmaniasis	Leishmania mexicana	Leishmania mexicana	55.6	11	57.9014	20.8833	-88.55	PCR
Loría-Cervera	2019	rural	Tohopkú in Tinum	Yucatan	NI	Human	Leishmaniasis	Leishmania mexicana	Leishmania mexicana	11.1	9	10.5921	20.654	-88.4639	PCR
Pérez-Blas	2022	rural	Ticul	Yucatan	20°22'4.08'' N, 89°30'46.08'' W	Sand fly (Diptera: Psychodidae)	Leishmaniasis	Leishmania mexicana	Leishmania mexicana	9.3	140	19.959	20.3678	-89.5128	PCR
Rodríguez-Rojas	2020	rural	Limones	Quintana Roo	18°59’13.1’’ N, 088°09’32.5’’ W	Rodents (Heteromys gaumeri with positive individuals for leptospira in QR)	Leptospirosis	Borrelia burgdorferi Leptospira interrogans	Leptospira	25	12	28.12	18.9869	-88.159	PCR
Cárdenas-Marrufo	2016	urban	Ticul Community Hospital	Yucatan	NI	hospitalized women with spontaneous abortion	Leptospirosis	Leptospira spp. Serovars: Hardjo, Gryppotyphosa, Borincana, Bratislava and Cynopteri	Leptospira	12.3	81	23.4744	20.400167, -89.556000		MAT
Cárdenas-Marrufo	2016	urban	Merida Maternal-Children's Hospital	Yucatan	NI	hospitalized women with spontaneous abortion	Leptospirosis	Leptospira spp. Serovars: Hardjo, Gryppotyphosa, Borincana, Bratislava and Cynopteri	Leptospira	1.3	81	2.48103	20.903917, -89.643500		MAT
Pérez-Flores	2017	sylvatic	Banco Chinchorro Biosphere Reserve	Quintana Roo	18° 35'04''N, 87° 19'11''W	Crocodylus acutus	Leptospirosis	Leptospira interrogans (bacteria)	Leptospira	70.6	17	86.8697	18.5844	-89.3197	MAT
Pérez-Flores	2017	sylvatic	Cozumel island	Quintana Roo	20° 17'39''N, 86° 59'40''W	Crocodylus acutus	Leptospirosis	Leptospira interrogans (bacteria)	Leptospira	100	17	123.045	20.2942	-86.9944	MAT
Pérez-Flores	2017	sylvatic	Río Hondo	Quintana Roo	17°53'42''N, 88°52'24''	Crocodylus moreletii	Leptospirosis	Leptospira interrogans (bacteria)	Leptospira	100	6	77.8151	17.895	-88.8733	MAT
Pérez-Flores	2017	sylvatic	Chichankanab lake	Quintana Roo	19°52'40''N, 88°46'04''W	Crocodylus moreletii	Leptospirosis	Leptospira interrogans (bacteria)	Leptospira	75	8	67.7317	19.8778	-88.7678	MAT
Panti-May	2017	sylvatic	Plan Ayala	Quintana Roo	20°54′54·0″N, 89°37′22·8″	Rattus rattus	Leptospirosis	Leptospira interrogans (bacteria)	Leptospira	1.4	73	2.60865	20.915	-89.623	immunofluorescent imprint method,
Torres-Castro	2020	rural	CECIVS Hampolol	Campeche	19°55'35.3"N 90°23'17.2"W	Pteronotus parnellii	Leptospirosis	Leptospira spp.	Leptospira	33.3	6	25.9124	19.9265	-90.3881	PCR
Torres-Castro	2020	rural	CECIVS Hampolol	Campeche	19°55'34.4"N 90°23'07.1"W	Artibeus jamaicensis	Leptospirosis	Leptospira spp.	Leptospira	28.6	7	24.1698	19.9262	-90.3853	PCR
Torres-Castro	2020	rural	Panaba	Yucatan	21°17'45.0"N 88°16'11.3"W	Chiroderma villosum	Leptospirosis	Leptospira spp.	Leptospira	40	5	27.9588	21.2958	-88.2698	PCR
Torres-Castro	2020	rural	Panaba	Yucatan	21°17'55.4"N 88°16'28.7"W	Artibeus jamaicensis	Leptospirosis	Leptospira spp.	Leptospira	8.33	12	8.98958	21.2987	-88.2746	PCR
Torres-Castro	2020	rural	Faculty of Veterinary Medicine and Zootechnics	Yucatan	20°52'02.0"N 89°37'29.0"W	Artibeus jamaicensis	Leptospirosis	Leptospira spp.	Leptospira	36.4	22	48.8642	20.8672	-89.6247	PCR
Torres-Castro	2021	rural	Maxcanu	Yucatan	20°35'07.7"N 90°00'24.7"W	Canis familiaris	Leptospirosis	Leptospira spp.	Leptospira	1.7	120	3.53461	20.5855	-90.0069	PCR
Cen	2018	urban	Campeche city	Campeche	NI	human patients between 3 and 87 years old with febrile illnesses	Laptospírosis, other febrile illnesses	Salmonella spp., Proteus (OX-19) (which is cross-reactive for Rickettsia) and Brucella spp., as well Leptospira spp. and dengue	Leptospira	3.2	91	6.26893	19.8435	-90.4908	IgM
Espinosa-Martinez	2015	rural	Yaax’che camp, Calakmul	Campeche	18° 29’ 14’’ N, 89° 53’ 57’’ W	Heteromys gaumeri, Ototylomys phyllotis	Leptospirosis	Leptospira interrogans (bacteria)	Leptospira	100	2	30.103	18.4872	-89.8992	PCR
Ortega‐Pacheco	2017	rural	Mayapan	Yucatan	20°28' and 20°48' N, 89°12' and 89°38' W	Canis lupus familiaris	Leptospirosis	Leptospira interrogans	Leptospira	45.2	96	89.5987	20.47	-89.2091	MAT
Ortega‐Pacheco	2017	rural	Mayapan	Yucatan	20°28' and 20°48' N, 89°12' and 89°38' W	Felis catus	Leptospirosis	Leptospira interrogans	Leptospira	15.2	13	16.9319	20.471	-89.2114	MAT
Suárez-Galaz	2024	all habitat	Tizimin, Xcunya	Yucatan	Tizimin: 21°08′33′’ N, 88°09′53′’ W; Xcunya: 21°07′58′’ N, 89°03′6′’ W;	Desmodus rotundus	Leptospirosis	Leptospira spp.	Leptospira spp.	50	2	15.0515	NA	NA	PCR
Suárez-Galaz	2024	all habitat	Tizimin, Xcunya	Yucatan	Tizimin: 21°08′33′’ N, 88°09′53′’ W; Valladolid: 21°08′34′’ N, 88°09′3′’ W; Hunucma: 211°01′5′’ N, 891°52′39′’ W	Glossophaga mutica	Leptospirosis	Leptospira spp.	Leptospira spp.	60	5	41.9382	NA	NA	PCR
Suárez-Galaz	2024	all habitat	Tizimin, Valladolid, Xcunya, Hunucmá, Sotuta	Yucatan	Tizimin: 21°08′33′’ N, 88°09′53′’ W; Valladolid: 21°08′34′’ N, 88°09′3′’ W; Xcunya: 21°07′58′’ N, 89°03′6′’ W; Hunucma: 211°01′5′’ N, 891°52′39′’ W; and Sotuta: 201°35′48′’ N, 891°00′35′’ W	Sturnira parvidens	Leptospirosis	Leptospira spp.	Leptospira spp.	56.2	16	67.6715	NA	NA	PCR
Suárez-Galaz	2024	all habitat	Valladolid, Xcunya, Hunucmá, Sotuta	Yucatan	Tizimin: 21°08′33′’ N, 88°09′53′’ W; Valladolid: 21°08′34′’ N, 88°09′3′’ W	Artibeus lituratus	Leptospirosis	Leptospira spp.	Leptospira spp.	25	8	22.5772	NA	NA	PCR
Suárez-Galaz	2024	all habitat	Tizimin, Valladolid, Xcunya, Hunucmá, Sotuta	Yucatan	Tizimin: 21°08′33′’ N, 88°09′53′’ W; Valladolid: 21°08′34′’ N, 88°09′3′’ W; Xcunya: 21°07′58′’ N, 89°03′6′’ W; Hunucma: 211°01′5′’ N, 891°52′39′’ W; and Sotuta: 201°35′48′’ N, 891°00′35′’ W	Artibeus jamaicensis	Leptospirosis	Leptospira spp.	Leptospira spp.	6.7	45	11.0765	NA	NA	PCR
Suárez-Galaz	2024	all habitat	Tizimin, Valladolid, Xcunya, Hunucmá, Sotuta	Yucatan	Tizimin: 21°08′33′’ N, 88°09′53′’ W; Valladolid: 21°08′34′’ N, 88°09′3′’ W; Xcunya: 21°07′58′’ N, 89°03′6′’ W; Hunucma: 211°01′5′’ N, 891°52′39′’ W; and Sotuta: 201°35′48′’ N, 891°00′35′’ W	Heteromys gaumeri	Leptospirosis	Leptospira spp.	Leptospira spp.	20	15	23.5218	NA	NA	PCR
Suárez-Galaz	2024	all habitat	Valladolid, Xcunya, Hunucmá, Sotuta	Yucatan	Valladolid: 21°08′34′’ N, 88°09′3′’ W; Xcunya: 21°07′58′’ N, 89°03′6′’ W; Hunucma: 211°01′5′’ N, 891°52′39′’ W; and Sotuta: 201°35′48′’ N, 891°00′35′’ W	Ototylomys phyllotis	Leptospirosis	Leptospira spp.	Leptospira spp.	22.2	9	21.1842	NA	NA	PCR
Suárez-Galaz	2024	all habitat	Tizimin, Valladolid, Xcunya, Hunucmá, Sotuta	Yucatan	Tizimin: 21°08′33′’ N, 88°09′53′’ W; Valladolid: 21°08′34′’ N, 88°09′3′’ W; Xcunya: 21°07′58′’ N, 89°03′6′’ W; Hunucma: 211°01′5′’ N, 891°52′39′’ W; and Sotuta: 201°35′48′’ N, 891°00′35′’ W	Peromyscus yucatanicus	Leptospirosis	Leptospira spp.	Leptospira spp.	26.7	30	39.4391	NA	NA	PCR
Suárez-Galaz	2024	all habitat	Hunucmá	Yucatan	Hunucma: 21°01′5′’ N, 89°52′39′’ W	Rattus rattus	Leptospirosis	Leptospira spp.	Leptospira spp.	100	2	30.103	21.0181	-89.8775	PCR
Suárez-Galaz	2024	all habitat	Sotuta	Yucatan	Sotuta: 20°35′48′’ N, 89°00′35′’ W	Mus musculus	Leptospirosis	Leptospira spp.	Leptospira spp.	20	5	13.9794	20.5967	-89.0097	PCR
Torres-Castro	2017	rural, sylvatic	Cenotillo	Yucatan	20.966°N, –88.604°W	Rattus rattus, Mus musculus, Heteromys gaumeri, Peromyscus yucatanicus, Ototyllomys phyllotis, Sigmodon hispidus, Peromyscus leucopus	Leptospirosis	Leptospira spp.	Leptospira spp.	0	84	0	20.9663	–88.604679	PCR
Torres-Castro	2018	rural	Cenotillo	Yucatan	20° 55’ y 21° 09’ N, -88° 26’ y -88° 48’ de longitud oeste	Roedores silvestres y sinantrópicos	Leptospira	Leptospira spp	Leptospira spp.	5.4	92	10.6045	20.9167	-88.4333	PCR
Charles	2018	rural, urban	Merida, Tixkokob, Tzucacab	Yucatan	NI	Aedes, Anopheles, Culex, Mansonia, Psorophora	Virus infections	Culex flavivirus (Flavivirus), Houston virus (Alphamesonivirus), Mayapan virus (Nodaviridae) y Uxmal virus (Negevirus)	Mosquitoe virus	NA	NA	NA	NI	NI	PCR
Gómez-Palacio	2015	rural	Teya	Yucatan	NA	Triatoma dimidiata	NA	NA	NA	NA	NA	NA	21.0504	-89.0698	NA
Gómez-Palacio	2015	rural	Tixcacalcupul	Yucatan	NA	Triatoma dimidiata	NA	NA	NA	NA	NA	NA	20.5367	-88.27	NA
Gómez-Palacio	2015	urban	Merida	Yucatan	NA	Triatoma dimidiata	NA	NA	NA	NA	NA	NA	20.9678	-89.6217	NA
Gómez-Palacio	2015	rural	Tres Reyes in Chacsinkín	Yucatan	NA	Triatoma dimidiata	NA	NA	NA	NA	NA	NA	20.1714	-89.0178	NA
Gómez-Palacio	2015	rural	Dzidzilche (en MID)	Yucatan	NA	Triatoma dimidiata	NA	NA	NA	NA	NA	NA	21.1503	-89.6906	NA
Gómez-Palacio	2015	rural	Eknakan (en Cuzamá)	Yucatan	NA	Triatoma dimidiata	NA	NA	NA	NA	NA	NA	20.7586	-89.37	NA
Pérez-Flores J	2023	rural, ecotone, sylvatic	Calakmul Biosphere Reserve	Campeche	18°11’ 07.6” N, 89° 44’ 45.7” W	Tapirus bairdi	ectoparasites	Ticks	NA	NA	15	NA	18.1854	-89.746	NA
Pérez-Flores J	2023	rural, ecotone, sylvatic	Calakmul Biosphere Reserve	Campeche	18° 25’ 16.63” N, 89° 53’ 52.08” W	Tapirus bairdi	ectoparasites	Ticks	NA	NA	15	NA	18.4213	-89.8978	NA
Pérez-Flores J	2023	rural, ecotone, sylvatic	Nuevo Becal	Campeche	18° 35’ 46” N, 89° 11’ 01”	Tapirus bairdi	ectoparasites	Ticks	NA	NA	15	NA	18.5961	-89.1836	NA
Pérez-Flores J	2023	rural, ecotone, sylvatic	Nuevo Becal	Campeche	18° 40’ 33.60” N, 89° 12’ 34.92” W	Tapirus bairdi	ectoparasites	Ticks	NA	NA	15	NA	18.676	-89.2097	NA
Pérez-Flores J	2023	rural, ecotone, sylvatic	Nuevo Becal	Campeche	18° 36’ 35.1” N, 89°18’ 25.3” W	Tapirus bairdi	ectoparasites	Ticks	NA	NA	15	NA	18.6097	-89.307	NA
Pérez-Flores J	2023	rural, ecotone, sylvatic	Xpujil	Campeche	18° 29’ 45.7” N, 89°18’ 58.6”	Tapirus bairdi	ectoparasites	Ticks	NA	NA	15	NA	18.496	-89.3163	NA
Pérez-Flores J	2023	rural, ecotone, sylvatic	Álvaro Obregón	Campeche	18° 39’ 50.88” N, 89° 24’ 24.09”	Tapirus bairdi	ectoparasites	Ticks	NA	NA	15	NA	18.6641	-89.4067	NA
Pérez-Flores J	2023	rural, ecotone, sylvatic	Nueva Vida	Campeche	18° 43’ 47.84” N, 89° 32’ 54.7”	Tapirus bairdi	ectoparasites	Ticks	NA	NA	15	NA	18.73	-89.5485	NA
Pérez-Flores J	2023	rural, ecotone, sylvatic	Emiliano Zapata	Campeche	18° 31’ 12” N, 89° 40’ 17.04”	Tapirus bairdi	ectoparasites	Ticks	NA	NA	15	NA	18.52	-89.6714	NA
Pérez-Flores J	2023	rural, ecotone, sylvatic	Manuel Castilla Brito	Campeche	18° 21’ 24.8” N, 89° 26’ 39.4”	Tapirus bairdi	ectoparasites	Ticks	NA	NA	15	NA	18.3569	-89.4443	NA
Pérez-Flores J	2023	rural, ecotone, sylvatic	Once de Mayo	Campeche	18° 07’ 14” N, 89° 27’ 38.7”	Tapirus bairdi	ectoparasites	Ticks	NA	NA	15	NA	18.1206	-89.4608	NA
Pérez-Flores J	2023	rural, ecotone, sylvatic	Constitución	Campeche	18° 41’ 47.5” N, 90° 04’ 01.1”	Tapirus bairdi	ectoparasites	Ticks	NA	NA	15	NA	18.6965	-90.067	NA
Pérez-Flores J	2023	rural, ecotone, sylvatic	Muyil	Quintana Roo	19° 35’30.49” N, 88° 04’ 44.9”	Tapirus bairdi	ectoparasites	Ticks	NA	NA	15	NA	19.5918	-88.0791	NA													Sosa-Bibiano et al. 2022
Pérez-Flores J	2023	rural, ecotone, sylvatic	Mahahual	Quintana Roo	18° 58’ 40.6” N, 88° 04’ 59.1”	Tapirus bairdi	ectoparasites	Ticks	NA	NA	15	NA	18.9779	-88.0831	NA													Sosa-Bibiano et al. 2022
López‐Pérez	2022	sylvatic	Yucatan, QR, C	Yucatan Peninsula	Ria Celestún Biosphere Reserve, Yucatan (20.6480°N, −90.2999°W). Laguna Om, Quintana Roo (18.4470°N, −89.0979°W). Calakmul Biosphere Reserve, Campeche (18.4392°N, −89.3418°W).	Hosts: Sympatric jaguars (Panthera onca) and pumas (Puma concolor). Ticks: Ixodes affinis, Amblyomma ovale, and Amblyomma tenellum	Tick-borne diseases (TBDs)	Rickettsia spp.	NA	NA	NA	NA	NI	NI	NA													Sosa-Bibiano et al. 2022
Villalobos-Cuevas VA	2016	rural	Ejido de Pachuitz	Campeche	19°08’48” N, 89°14’56” W	Mammal, vector	NA	NA	NA	NA	NA	NA	19.1467	-89.2489	NA													Sosa-Bibiano et al. 2022
Villalobos-Cuevas VA	2016	rural	Nuevo Becal	Campeche	18°36’35” N, 89°18’09” W	Mammal, vector	NA	NA	NA	NA	NA	NA	18.6097	-89.3025	NA
Castillo-Polanco	2021	urban	Merida	Yucatan	NI	Human	Scrub typhus	Orientia tsutsugamushi	NA	NA	NA	NA	NA	NA	NA
Arana-Guardia	2015	sylvatic	Municipio de Othón P. Blanco	Quintana Roo	Ejido Caoba (18° 26′43.89″ N, 89° 06´15.43″ W) and Ejido Laguna Om (18° 27′ 32.89″ N, 88° 55′48.14″ W)	Hosts: Collared peccary (Pecari tajacu), white-tailed deer (odocoileus virginianus), Lowland paca (Cuniculus paca), central american agouti (Dasyprocta punctata), central american red brocket (Mazama temama), gray fox (Urocyon cinereoargenteus) and Jaguar (Panthera onca) Vectors: Amblyomma inornatum, Amblyomma ovale, Amblyomma imitator, Haemaphysalis juxtakochi, Amblyomma auricularium, Amblyomma …	Typhus	Babesia spp., Rickettsias, and viruses	NA	NA	NA	NA	NA	NA	NA
Baak-Baak	2018	rural	Xkalakdzonot, Chankom	Yucatan	20°26′21.35″N, 88°34′10.25″W	black rat (Rattus rattus), mouse (Mus musculus), rat algodonera tolteca (Sigmodon toltecus), mouse (Heteromys gaumeri), yucatecan mouse (Peromyscus yucatanicus)	Ectoparasites	mites: A. fahrenholzi, E. echidninus, S. heteromys, lice: P. spinulosa	NA	NA	231	NA	20.4393	-88.5695	NA
Ojeda‐Chi MM	2019	rural	Tizimin	Yucatan	Chan San Antonio (21°21′66″N, 88°25′00''), Sucopo (21°9′0″N, 88°4′0″O), Yaxcheku (21°12′26″ N, 87°55′59″O)	Host: Domestic dogs (Canis lupus familiaris) Vector: Amblyomma mixtum, A. ovale, A. parvum, A. cf. oblongoguttatum,Ixodes affinis, Rhipicephalus microplus, and R. sanguineus s.l.	Rickettsioses	Ehrlichia canis, Babesia canis, Borrelia burgdorferi s.l., Rickettsia akari and R. typhi	NA	NA	NA	NA	NA	NA	NA
Janssen	2015	urban	Chetumal and Cancun	Quintana Roo	NI	Cx. Quinquefasciatus	NA	NA	NA	NA	NA	NA	NA	NA	NA
Dzul‐Rosado K	2022	rural	San José Oriente, Hoctun	Yucatan	NI	Human, head lice (Pediculus humanus capitis), Bacteria (Acinetobacter, Bartonella, and Rickettsia) and endosymbionts (Wolbachia)	Epidemic typhus and trench fever	Rickettsia prowazekii and Bartonella quintana	NA	NA	NA	NA	NA	NA	NA
Dzul-Rosado K	2024	urban	Merida, Progreso, Kantunil, Dzitya (MID), Merida, Ucu, Izamal, Sotuta, Tahmek, Oxkutzcab, Kanasin, Hocaba, San Felipe, Timucuy, Uman, and Cenotillo.	Yucatan	NI	Human	Rickettsioses	Rickettsia typhi and Rickettsia rickettsii	Rickettsia	22.7	427	59.7107	20.9746	-89.6418	PCR
Dzul-Rosado_a	2021	urban	Merida	Yucatan	20°58′ 04′′ N - 89°37′ 18′′ W	opposum (Didelphis virginiana) mouse (Mus musculus) black rat (Rattus rattus) dog (Canis familiaris)	Rickettsiosis	Rickettsia spp.	Rickettsia	82	94	161.796	20.9678	-89.6217	PCR
Torres-Castro M	2022	rural	Maxcanú	Yucatan	(20°24′–20°50′ N, 89°54′–90°21′ W)	Humans and Domestic dogs (Canis lupus familiaris)	Murine typhus	Rickettsia spp.	Rickettsia	23.9	142	51.4397	20.5894	-90.0136	PCR
Dzul-Rosado KR	2019	rural	Tahdziú	Yucatan	NI	Human	Rocky Mountain spotted fever	Rickettsia rickettsii	Rickettsia	100	1	0	20.2048	-88.938	PCR
Vázquez-Guerrero	2023	rural	Dzununcán (MID), Cholul (MID), Cantamayec, Chenché de las Torres (Temax).	Yucatan	20°53’37.5"N, 89°39’23.1"W; 21°07’49.1"N, 88°58’56.2"W; 20°26’34.6"N, 89°09’16.9"W	Host: Domestic dogs (Canis lupus familiaris) Vector: Rhipicephalus sanguineus (s.l.), Amblyomma dissimile, Amblyomma tuberculatum, Amblyomma sp., Amblyomma cajennense, Amblyomma auriculatum, Amblyomma maculatum, Amblyomma parvum, Amblyomma ovale, and Hyalomma sp.	Rickettsioses	Rickettsia amblyommatis and Rickettsia bellii	Rickettsia	1.8	171	4.01939	20.4429	-89.1547	PCR
Dzul-Rosado K	2023	rural	Teabo	Yucatan	20°24'06.5"N 89°17'04.5"W	Human	Tick-borne diseases (TBDs)	Rickettsia spp.	Rickettsia	NA	NA	NA	20.4018	-89.2846	NA
Lugo-Caballero C	2021	rural	X’matkuil (MID)	Yucatan	20.865927, -89.623794	Artibeus jamaicensis	Rickettsioses	R. felis, R. rickettsii, R. typhi	Rickettsia	40.9	22	54.9051	20.8659	-89.6238	PCR
Dzul-Rosado	2022	rural	Teabo	Yucatan	NI	Humanos , Garrapatas de perros y libres		Rickettsia typhi - Rickettsia rickettsii	Rickettsia	57.8	180	130.355	20.4031	-89.2974	IgG
Dzul-Rosado K	2018	rural	Teabo	Yucatan	20°24'21.7"N 89°16'56.4"W	Human	Tick borne-diseases	Rickettsia rickettsii	Rickettsia	NA	NA	NA	20.406	-89.2823	NA
Dzul-Rosado	2017	rural	Teabo	Yucatan	20.4001° N, 89.2830° W	Canis lupus familiaris	Murine typhus vector-borne infectious disease	Rickettsia typhi	Rickettsia	57.4	50	97.5209	20.4001	-89.283	PCR
Dzul-Rosado	2017	rural	Teabo	Yucatan	20°24'00.4"N 89°16'58.8"W	Rhipicephalus sanguineus	Murine typhus vector-borne infectious disease	Rickettsia typhi	Rickettsia	100	6	77.8151	20.4001	-89.283	PCR
Canto-Osorio	2020	rural	Molas (MID)	Yucatan	20°49'14.2"N 89°37'38.5"W	Opossum (Didelphis virginiana) and ectoparasites (Ixodidae, Atopomelidae, Ctenophthalmidae , Hystrichopsyllidae, Rhopalopsyllidae, Ceratophyllidae, and Pulicidae)	NA	Rickettsia	Rickettsia	NA	3023	NA	20.8206	-89.6274	NA
Blum-Domínguez	2019	rural	Tenabo	Campeche	NI	Human	Murine typhus	Rickettsia typhi	Rickettsia	100	1	0	20.0416	-90.2244	PCR
Peniche-Lara	2018	rural	Mayapan	Yucatan	20°28'06.9"N 89°12'45.3"W	Rhipicephalus sanguineus	Rocky Mountain spotted fever	Rickettsia rickettsii, Rickettsia typhi	Rickettsia	49	380	126.409	20.4686	-89.2126	PCR
Peniche-Lara	2018	rural	Mayapan	Yucatan	20°28'06.9"N 89°12'45.3"W	Human	Rocky Mountain spotted fever	Rickettsia rickettsii, Rickettsia typhi	Rickettsia	1.7	354	4.33331	20.4686	-89.2126	IgG
Peniche-Lara	2015	rural	Oxkutzcab	Yucatan	20°18'31.1"N 89°24'07.3"W	Rhipicephalus sanguineus	Rocky Mountain spotted fever	Rickettsia rickettsii and Rickettsia felis	Rickettsia	26.42	106	53.5086	20.3086	-89.402	PCR
Peniche-Lara	2015	rural	Oxkutzcab	Yucatan	20°18'31.1"N 89°24'07.3"W	Ctenocephalides felis	Rocky Mountain spotted fever	Rickettsia rickettsii and Rickettsia felis	Rickettsia	20	65	36.2583	20.3086	-89.402	PCR
Dzul-Rosado KR	2023	rural	Teabo	Yucatan	NI	Domestic dogs (Canis lupus familiaris) and ectoparasites (Ixodes affinis, Rhipicephalus sanguineus, Rhipicephalus microplus, and Amblyomma mixtum)	Murine typhus and Lyme disease	Rickettsia typhi and Borrelia burgdorferi	Rickettsia	18.2	33	27.637	20.3904	-89.2879	PCR
Sánchez-Montes S	2021	rural	Chiná	Campeche	19°44′15.738″N, 90°27′35.854″W	Host: White-tailed deer (Odocoileus virginianus) Vector: Amblyomma mixtum, Amblyomma ovale, Ixodes sp. cf. Ixodes affinis	Spotted Fever	Rickettsia monacensis	Rickettsia	54	26	76.4086	19.7377	-90.46	PCR
Martínez-Ortiz	2019	rural	Bolmay	Yucatan	20°32’56’’N -87°56’04’’W	Garrapatas de perro	Rickettsiosis	Rickettsia spp.	Rickettsia	11.4	12	12.3027	20.5489	-87.9344	PCR
Peniche-Lara G	2016	sylvatic	Kikil	Yucatan	21°11’32.47”N, 88°10’6.17”W	Opossums (Didelphis virginiana, Didelphis marsupialis)	Flea-borne spotted fever	Rickettsia felis	Rickettsia	3.5	87	6.78832	21.1924	-88.1684	PCR
Peniche-Lara G	2016	rural	Cholul	Yucatan	21°2’24.98”N, 89°33’19.31”W	Opossums (Didelphis virginiana, Didelphis marsupialis)	Flea-borne spotted fever	Rickettsia felis	Rickettsia	12.6	87	24.4379	21.0403	-89.5554	PCR
Peniche-Lara G	2016	rural	Molas	Yucatan	20°49’0.15”N, 89°37’52.78”W	Opossums (Didelphis virginiana, Didelphis marsupialis)	Flea-borne spotted fever	Rickettsia felis	Rickettsia	3.5	87	6.78832	20.8167	-89.6313	PCR
Peniche-Lara G	2016	rural	Buctzotz	Yucatan	21°12’8.17”N, 88°47’36.23”W	Opossums (Didelphis virginiana, Didelphis marsupialis)	Flea-borne spotted fever	Rickettsia felis	Rickettsia	10.4	87	20.171	21.2023	-88.7934	PCR
Peniche-Lara G	2016	sylvatic	Dzidzilche	Yucatan	21°9’8.75”N, 89°41’24.39”W	Opossums (Didelphis virginiana, Didelphis marsupialis)	Flea-borne spotted fever	Rickettsia felis	Rickettsia	2.3	87	4.46089	21.1524	-89.6901	PCR
Peniche-Lara	2015	rural	Oxkutzcab	Yucatan	20° 18' 10" N, 89° 25' 6" W	rodents: Rattus rattus, Ototylomys phyllotis, Peromyscus yucatanicus	Murine typhus vector-borne infectious disease	Rickettsia typhi in blood of R. ratus.	Rickettsia	19	42	30.8417	20.3028	-89.4183	PCR
Peniche-Lara	2015	rural	Oxkutzcab	Yucatan	20°18'04.7"N 89°25'23.7"W	Ectoparasites (fleas): Polygenis odiosus	Murine typhus vector-borne infectious disease	R. felis detected in the flea P. odiosus (bacteria)	Rickettsia	30	10	30	20.3013	-89.4232	PCR
Torres-Castro M	2022	rural	Maxcanú	Yucatan	NI	Human	Rickettsioses	Rickettsia typhi, Rickettsia prowazekii and Rickettsia rickettsii	Rickettsia	34.4	128	72.488	20.5881	-90.0106	PCR
Dzul-Rosado K	2024	urban	Merida	Yucatan	NI	Human	Murine typhoid and spotted fever	Rickettsia rickettsii	Rickettsia	100	2	30.103	20.9339	-89.6203	PCR
Sánchez-Montes S	2016	sylvatic	Chocantes cave Tekax	Yucatan	20°12'08.4"N 89°18'00.4"W	tick Ornithodoros yumatensis	Rickettsioses	Rickettsia lusitaniae	Rickettsia	43	9	41.0324	20.2023	-89.3001	PCR
Sánchez-Montes S	2016	sylvatic	Cenote Bal-mil Homún	Yucatan	20°44'26.5"N 89°15'12.0"W	tick Ornithodoros yumatensis	Rickettsioses	Rickettsia lusitaniae	Rickettsia	43	9	41.0324	20.7407	-89.2533	PCR
Ojeda-Chi MM	2019	sylvatic	Sucila, Espita, Buctzotz, and Merida	Yucatan	NI	Host: White-tailed deer (Odocoileus virginianus yucatanensis), mazama deer (Mazama temama) Vector: A. mixtum, A. parvum, A. cf. oblongoguttatum, I. affinis, R. microplus, and R. sanguineus sensu lato, and H. juxtakochi.	Tick-borne diseases (TBDs)	Rickettsia spp., Ehrlichia ewingii and E. canis	Rickettsia	43	21	56.8554	NI	NI	PCR
López-Pérez	2022	sylvatic	El Recuerdo	Campeche	18◦25′00′′ N, 91◦50′00′ ′ W	vector	Rickettsiosis	R. amblyommatis - R. parkeri	Rickettsia	NA	196	NA	18.4167	-91.8333	NA
López-Pérez	2022	sylvatic	Rancho Heras	Campeche	NE	vector	Rickettsiosis	R. amblyommatis - R. parkeri	Rickettsia	NA	196	NA	18.9408	-91.0203	NA
López-Pérez	2022	sylvatic	Rancho Anona	Campeche	NE	vector	Rickettsiosis	R. amblyommatis - R. parkeri	Rickettsia	NA	196	NA	18.9408	-91.0203	NA
López-Pérez	2022	sylvatic	Rancho Pancho Cruz	Campeche	NE	vector	Rickettsiosis	R. amblyommatis - R. parkeri	Rickettsia	NA	196	NA	18.9408	-91.0203	NA
López-Pérez	2022	sylvatic	Rancho San Daniel	Campeche	NE	vector	Rickettsiosis	R. amblyommatis - R. parkeri	Rickettsia	NA	196	NA	18.9408	-91.0203	NA
López-Pérez	2022	sylvatic	Zaragoza, al sur de la Laguna de Términos en Carmen	Campeche	NE	vector	Rickettsiosis	R. amblyommatis - R. parkeri	Rickettsia	NA	196	NA	18.2954	-91.5313	NA
Torres‐Castro M	2020	rural	Maxcanú	Yucatan	(20°33′, 20°46′N–89°53′, 90°24′W)	Human	Murine typhus and Rocky Mountain spotted fever	Rickettsia typhi and Rickettsia rickettsii	Rickettsia	35.4	130	74.8336	20.5804	-90.0028	PCR
Arroyo‐Ramírez	2023	rural	Ucú	Yucatan	22°01′55″ N, -89°44′47″ W	rodents: M. musculus, Peromyscus yucatanicus, Ototylomys phyllotis. Dogs	Ricketsiosis	Rickettsia parkeri	Rickettsia	28	100	56	22.0319	-89.7464	PCR
Valenzuela-Moreno	2019	ecotone	Solidaridad	Quintana Roo	20°34'9.8'' N, -87°07' 12.8'' W	Gatos ferales	Toxoplasmosis	Toxoplasma gondii	Toxoplasma gondii	91	12	98.2055	20.5694	-87.1202	qPCR
Hernández-Cortázar IB	2016	urban	Merida	Yucatan	20°59'36.5"N 89°39'49.6"W	Sus scrofa	Toxoplasmosis	Toxoplasma gondii	Toxoplasma gondii	96.6	60	171.769	20.9935	-89.6638	IgG
Pacheco-Ortega	2019	urban	Merida	Yucatan	21°00'26.0"N 89°37'00.7"W	NA	Toxoplasmosis	T. gondii	Toxoplasma gondii	11.8	68	21.6236	21.0072	-89.6169	PCR
Ortega-Pacheco	2015	rural	Molas	Yucatan	20∘49´ and 20∘48´ N and 89∘37´ and 89∘38´W	Canis lupus familiaris	Toxoplasmosis	Toxoplasma gondii	Toxoplasma gondii	46.2	52	79.2794	20.8137	-89.63	microscopy
Ortega-Pacheco	2015	rural	Molas	Yucatan	20∘49´ and 20∘48´ N and 89∘37´ and 89∘38´W	human	Toxoplasmosis	Toxoplasma gondii	Toxoplasma gondii	90.6	89	176.615	20.8177	-89.6315	IgG
Torres-Castro	2016	urban	Merida	Yucatan	20°58ˊ04ˊˊN, 89°37ˊ18ˊˊW	Didelphis virginiana	Toxoplasmosis	Toxoplasma gondii (parásito)	Toxoplasma gondii	69.2	13	77.0849	20.9678	-89.6217	PCR
Torres-Castro	2016	rural	Tixméhuac	Yucatan	20°13ˊ48ˊˊN, 89°06ˊ15ˊˊW	Didelphis virginiana	Toxoplasmosis	Toxoplasma gondii (parásito)	Toxoplasma gondii	7.7	13	8.57736	20.23	-89.1042	PCR
Torres-Castro	2019	urban	Xmatkuil	Yucatan	(21°17’49.466” -21°21’48.2” N & 88°16’12.437” - 88°19’23.6” W) (20°51’41.04” N & 89°37’27.84” W)	Artibeus jamaicensis, Pteronotus parnellii, Noctilio leporinus, Chiroderma villosum, Glossophaga soricina, Carollia sowelli, Artibeus lituratus Rhogeessa aeneus.	Toxoplasmosis	Toxoplasma gondii	Toxoplasma gondii	5.8	69	10.6653	20.8714	-89.6243	PCR
Torres-Castro	2019	rural	Panabá	Yucatan	BIS	BIS			Toxoplasma gondii	5.8	69	10.6653	21.2912	-88.2749	PCR
Ortega‐Pacheco	2017	rural	Mayapan	Yucatan	20°28' and 20°48' N, 89°12' and 89°38' W	Canis lupus familiaris	Toxoplasmosis	Toxoplasma gondii	Toxoplasma gondii	97.8	96	193.866	20.4695	-89.2125	IgG
Ortega‐Pacheco	2017	rural	Mayapan	Yucatan	20°28' and 20°48' N, 89°12' and 89°38' W	Felis catus	Toxoplasmosis	Toxoplasma gondii	Toxoplasma gondii	92.3	13	102.817	20.4698	-89.2163	IgG
Dzib-Paredes	2016	urban	Caucel	Yucatan	NI	Sus scrofa	Toxoplasmosis	Toxoplasma gondii	Toxoplasma gondii	46	13	51.2414	21.002	-89.68	PCR
Dzib-Paredes	2016	urban	Conkal	Yucatan	NI	Sus scrofa	Toxoplasmosis	Toxoplasma gondii	Toxoplasma gondii	0	1	0	21.075	-89.5195	PCR
Dzib-Paredes	2016	urban	Dzununcan	Yucatan	NI	Sus scrofa	Toxoplasmosis	Toxoplasma gondii	Toxoplasma gondii	33	9	31.49	20.8646	-89.6452	PCR
Dzib-Paredes	2016	urban	Halacho	Yucatan	NI	Sus scrofa	Toxoplasmosis	Toxoplasma gondii	Toxoplasma gondii	29	7	24.5078	20.4798	-90.0793	PCR
Dzib-Paredes	2016	rural	Hunucma	Yucatan	NI	Sus scrofa	Toxoplasmosis	Toxoplasma gondii	Toxoplasma gondii	44	9	41.9867	21.0204	-89.8275	PCR
Dzib-Paredes	2016	urban	Kanasin	Yucatan	NI	Sus scrofa	Toxoplasmosis	Toxoplasma gondii	Toxoplasma gondii	67	6	52.1361	20.9722	-89.4644	PCR
Dzib-Paredes	2016	urban	Sucilá	Yucatan	NI	Sus scrofa	Toxoplasmosis	Toxoplasma gondii	Toxoplasma gondii	75	8	67.7317	21.1454	-88.3013	PCR
Dzib-Paredes	2016	urban	Kinchil	Yucatan	NI	Sus scrofa	Toxoplasmosis	Toxoplasma gondii	Toxoplasma gondii	100	1	0	20.917	-89.9477	PCR
Dzib-Paredes	2016	urban	Tetiz	Yucatan	NI	Sus scrofa	Toxoplasmosis	Toxoplasma gondii	Toxoplasma gondii	43	7	36.3392	20.9627	-89.9345	PCR
Dzib-Paredes	2016	urban	Teya	Yucatan	NI	Sus scrofa	Toxoplasmosis	Toxoplasma gondii	Toxoplasma gondii	70	20	91.0721	21.05	89.07	PCR
Ortega-Jimenez	2018	NA	No access	Yucatan	NA	NA	NA	Trypanosoma cruzi (parásito)	Trypanosoma cruzi	NA	NA	NA	NA	NA	NA
Ruiz-Piña	2018	rural	Molas	Yucatan	20° 48’ 58.54” N, 89° 37’ 45.43” W	Suis domesticus	Chagas	Trypanosoma cruzi (parásito)	Trypanosoma cruzi	75	28	108.54	20.8163	-89.6293	PCR
Ruiz-Piña	2018	rural	Molas	Yucatan	20° 48’ 58.54” N, 89° 37’ 45.43” W	Ovis aries	Chagas	Trypanosoma cruzi (parásito)	Trypanosoma cruzi	85.71	7	72.43	20.8163	-89.6293	PCR
Ruiz-Piña	2018	rural	Molas	Yucatan	20° 48’ 58.54” N, 89° 37’ 45.43” W	Horses	Chagas	Trypanosoma cruzi (parásito)	Trypanosoma cruzi	100	8	90.31	20.8163	-89.6293	PCR
Jimenez-Coello	2018	urban	Merida	Yucatan	19° 30', 21° 35'lat N, -87° 30', -90° 24' long W	Canis lupus familiaris	Chagas	Trypanosoma cruzi (parásito)	Trypanosoma cruzi	96.6	88	187.837	20.9678	-89.6217	IgG
Jimenez-Coello	2018	urban	Merida	Yucatan	19° 30', 21° 35'lat N, -87° 30', -90° 24' long W	Canis lupus familiaris	Chagas	Trypanosoma cruzi (parásito)	Trypanosoma cruzi	100	88	194.448	20.9678	-89.6217	qPCR
Moo-Millan	2023	rural, sylvatic	Teya	Yucatan	21°03'00.0"N 89°04'20.0"W	Triatoma dimidiata	Chagas	Trypanosoma cruzi	Trypanosoma cruzi	15.2	453	40.3727	21.05	-89.0722	PCR
Moo-Millan	2023	rural, sylvatic	Sudza	Yucatan	20°52'09''N, 88°59'20''W	Triatoma dimidiata	Chagas	Trypanosoma cruzi	Trypanosoma cruzi	15.2	453	40.3727	20.8692	-88.9889	PCR
López-Cancino	2015	rural, ecotone, sylvatic	Áreas aledañas a la reserva de Calakmul incluyendo áreas conservadas, de cultivo, agrícolas y la comunidad rural de Laguna Zoh	Campeche	18°35'32'' N, 89°25'02'' W	Órdenes Quiroptera, Marsupia, Rodentia.	Chagas	Trypanosoma cruzi (parásito)	Trypanosoma cruzi	52.2	417	136.771	18.5922	-89.4172	PCR
López-Cancino	2015	rural, ecotone, sylvatic	Áreas aledañas a la reserva de Calakmul incluyendo áreas conservadas, de cultivo, agrícolas y la comunidad rural de Laguna Zoh	Campeche	18°35'32.0"N 89°25'02.0"W	Ganado y animales dométicos.	Chagas	Trypanosoma cruzi (parásito)	Trypanosoma cruzi	3.9	388	10.0964	18.5904	-89.4222	PCR
López-Cancino	2015	rural, ecotone, sylvatic	Áreas aledañas a la reserva de Calakmul incluyendo áreas conservadas, de cultivo, agrícolas y la comunidad rural de Laguna Zoh	Campeche	18°35'20.5"N 89°25'14.8"W	Triatoma dimidiata	Chagas	Trypanosoma cruzi (parásito)	Trypanosoma cruzi	69.6	56	121.674	18.598	-89.4208	PCR
Rovirosa-Hernández	2021	urban, rural	Campeche: Reserva natural El Tormento, Quintana Roo: San Felipe, Bacalar, Yucatan: Tecax	Yucatan peninsula	NI	Alouatta palliata Alouatta pigra Ateles geoffroyi	Chagas	Trypanosoma cruzi	Trypanosoma cruzi	24.2	164	53.5992	NI	NI	PCR
Rovirosa-Hernández	2021	urban, rural	Campeche: Reserva natural El Tormento, Quintana Roo: San Felipe, Bacalar, Yucatan: Tecax	Yucatan peninsula	NI	Alouatta palliata Alouatta pigra Ateles geoffroyi	Chagas	Trypanosoma cruzi	Trypanosoma cruzi	20.2	164	44.7398	NI	NI	IgG
Monteón	2016	rural	Villages around Campeche city	Campeche	NI	Triatoma dimidiata insects captured in rural villages; laboratory mice	Chagas	Trypanosoma cruzi	Trypanosoma cruzi	NA	NA	NA	NI	NI	NA
Monteón	2015	rural	Xcalot-Akal	Yucatan	19° 56' 19.9998" N, 89° 49' 5.001" W	Volunteer patients	Chagas	Trypanosoma cruzi (parásito)	Trypanosoma cruzi	9.5	21	12.5611	19.9389	-89.8181	IgG
Monteón	2015	rural	Xcanahaltun-Huechil, Holpechen Mun.	Yucatan	19° 59' 44.9988" N, 89° 49' 7.9998" W	Volunteer patients	Chagas	Trypanosoma cruzi (parásito)	Trypanosoma cruzi	2.3	42	3.73347	19.9958	-89.8189	IgG
Garcia-Rejon	2021	rural	Hunucma	Yucatan	21°00′55″N. 89°52′28″W	Triatoma dimidiata	Chagas	Trypanosoma cruzi	Trypanosoma cruzi	52.5	40	84.1081	21.0153	-89.8744	PCR
Garcia-Rejon	2021	rural	Xkalakdzonot, Chankom	Yucatan	20°34′05″N, 88°30′48″W	Triatoma dimidiata	Chagas	Trypanosoma cruzi	Trypanosoma cruzi	52.5	40	84.1081	20.5681	-88.5133	PCR
Garcia-Rejon	2021	rural	Hubila	Yucatan	20°55′26″N, 89°20′04″W	Triatoma dimidiata	Chagas	Trypanosoma cruzi	Trypanosoma cruzi	52.5	40	84.1081	20.9239	-89.3344	PCR
Garcia-Rejon	2021	rural	Muna	Yucatan	20°29′05″N 89°42′47″W	Triatoma dimidiata	Chagas	Trypanosoma cruzi	Trypanosoma cruzi	52.5	40	84.1081	20.4847	-89.7131	PCR
Tamay-Segovia	2017	urban	Campeche city	Yucatan	19°50’ N, 90°32’ W	Didelphis virginiana	Chagas	Trypanosoma cruzi	Trypanosoma cruzi	52	25	72.6929	19.8333	-90.5333	IgG
Tamay-Segovia	2017	urban	Campeche city	Yucatan	19°49'22.8"N 90°33'11.5"W	Triatoma dimidiata	Chagas	Trypanosoma cruzi	Trypanosoma cruzi	41.6	36	64.7422	19.823	-90.5532	IgG
Torres-Castro	2021	rural	Hampolol	Yucatan	19° 56’ 16” N, 90° 22’ 21” W	Murciélagos	Chagas	Trypanosoma cruzi	Trypanosoma cruzi	38.5	26	54.4765	19.9378	-90.3725	PCR
Torres-Castro	2021	rural	Panabá	Yucatan	21° 21’ 48.2” N, 88° 19’ 23.6” W	Murciélagos	Chagas	Trypanosoma cruzi	Trypanosoma cruzi	61.5	23	83.7463	21.3634	-88.3232	PCR
Interian-Aguiñaga	2022	NA	NI	Yucatan	NI	U. cinereoargenteus, S. angustifrons	Chagas	Trypanosoma cruzi	Trypanosoma cruzi	76	50	129.122	NI	NI	PCR
Panti-May	2017	urban	San Jose Tecoh	Yucatan	20°53′16·0″N, 89°37′19·9″	Rattus rattus	Chagas	Trypanosoma cruz	Trypanosoma cruzi	26.9	26	38.0628	20.8878	-89.6222	PCR
Panti-May	2017	urban	Plan Ayala	Yucatan	20°54′54·0″N, 89°37′22·8″	Mus musculus	Chagas	Trypanosoma cruzi	Trypanosoma cruzi	15.7	51	26.8089	20.915	-89.623	PCR
Concha-Valdez	2017	urban	Cancún	Quintana Roo	NI	Human	Chagas	Trypanosoma cruzi	Trypanosoma cruzi	NA	NA	NA	NI	NI	various methods
Ramirez-Sierra	2016	rural	Bokoba	Yucatan	21.01_x0002_ N, 89.07_x0002_ W	Triatoma dimidiata	Chagas	Trypanosoma cruzi	Trypanosoma cruzi	32.5	157	71.3667	21.01	-89.07	PCR
Ramirez-Sierra	2016	rural	Teya	Yucatan	21.05_x0002_ N, 89.07_x0002_ W	Triatoma dimidiata	Chagas	Trypanosoma cruzi	Trypanosoma cruzi	31	58	54.6663	21.05	-89.07	PCR
Ramirez-Sierra	2016	rural	Sudzal	Yucatan	20.87_x0002_ N, 88.98_x0002_ W	Triatoma dimidiata	Chagas	Trypanosoma cruzi	Trypanosoma cruzi	23.1	65	41.8783	20.87	-88.98	PCR
Monteón	2016	rural, urban	Ciudad de Campeche y Calakmul	Campeche	NE	Triatoma dimidiata	Chagas	Trypanosoma cruzi (parásito)	Trypanosoma cruzi	NA	NA	NA	19.8301	-90.5349	NA
Jiménez-Coello	2015	urban	Merida	Yucatan	19° 30′ and 21° 35′ N, 87° 30′ and 90° 24′ W	dog	Chagas	Trypanosoma cruzi	Trypanosoma cruzi	12.2	307	30.3431	21.0121	-89.6395	IgG
Guzman-Marin	2016	rural, urban	Valladolid, Peto, Tekanto, Cuzama, Tixcocob, Merida, and Hunucma	Yucatan	Valladolid [20°˚41'22''N 88°˚12'06''O], Peto [20°˚07'32''N 88˚55'17''O], Tekanto [21°˚00'50''N 89°˚04'50''O], Cuzama [20˚°44'00''N 89˚°18'00''O], Tixkokob [21°˚00'08''N 89˚23'37''O], Merida [20°˚58'04''N 89°˚37'18''O] and Hunucma [21°10'00''N 90°˚02'00''O])	human, Canis familiaris, Didelphis virginiana, Triatoma dimidiata	Chagas	Trypanosoma cruzi	Trypanosoma cruzi	71	81	135.502			IgG
Guzman-Marin	2016	rural, urban	Valladolid, Peto, Tekanto, Cuzama, Tixcocob, Merida, and Hunucma	Yucatan		human, Canis familiaris, Didelphis virginiana, Triatoma dimidiata	Chagas	Trypanosoma cruzi	Trypanosoma cruzi	20	7	16.902			PCR
Guzman-Marin	2016	rural, urban	Valladolid, Peto, Tekanto, Cuzama, Tixcocob, Merida, and Hunucma	Yucatan		human, Canis familiaris, Didelphis virginiana, Triatoma dimidiata	Chagas	Trypanosoma cruzi	Trypanosoma cruzi	13.6	72	25.2597			IgG
Guzman-Marin	2016	rural, urban	Valladolid, Peto, Tekanto, Cuzama, Tixcocob, Merida, and Hunucma	Yucatan		human, Canis familiaris, Didelphis virginiana, Triatoma dimidiata	Chagas	Trypanosoma cruzi	Trypanosoma cruzi	68.5	24	94.5445			smears
Guzman-Marin	2016	rural, urban	Valladolid, Peto, Tekanto, Cuzama, Tixcocob, Merida, and Hunucma	Yucatan		human, Canis familiaris, Didelphis virginiana, Triatoma dimidiata	Chagas	Trypanosoma cruzi	Trypanosoma cruzi	29.1	48	48.9241			PCR
Guzman-Marin	2016	rural, urban	Valladolid, Peto, Tekanto, Cuzama, Tixcocob, Merida, and Hunucma	Yucatan		human, Canis familiaris, Didelphis virginiana, Triatoma dimidiata	Chagas	Trypanosoma cruzi	Trypanosoma cruzi	13.6	79	25.8077			IgG
Guzman-Marin	2016	rural, urban	Valladolid, Peto, Tekanto, Cuzama, Tixcocob, Merida, and Hunucma	Yucatan		human, Canis familiaris, Didelphis virginiana, Triatoma dimidiata	Chagas	Trypanosoma cruzi	Trypanosoma cruzi	72.9	35	112.563			smears
Guzman-Marin	2016	rural, urban	Valladolid, Peto, Tekanto, Cuzama, Tixcocob, Merida, and Hunucma	Yucatan		human, Canis familiaris, Didelphis virginiana, Triatoma dimidiata	Chagas	Trypanosoma cruzi	Trypanosoma cruzi	52.7	269	128.048			PCR
Guzman-Marin	2016	rural, urban	Valladolid, Peto, Tekanto, Cuzama, Tixcocob, Merida, and Hunucma	Yucatan		human, Canis familiaris, Didelphis virginiana, Triatoma dimidiata	Chagas	Trypanosoma cruzi	Trypanosoma cruzi	17	100	34			PCR
Moo-Millan	2019	rural	Teya	Yucatan	21°02'55"N, 89°04'25"W	Triatoma dimidiata	Chagas	Trypanosoma cruzi	Trypanosoma cruzi	27.5	80	52.335	21.0486	-89.0736	PCR
Moo-Millan	2019	rural	Sudzal	Yucatan	20°52ʹ19″N, 88°59ʹ20″W	Triatoma dimidiata	Chagas	Trypanosoma cruzi	Trypanosoma cruzi	37.8	87	73.3138	20.8719	-88.9889	PCR
Moo-Millan	2019	rural	Bokobá	Yucatan	21°00ʹ27″N, 89°10ʹ47″W	Triatoma dimidiata	Chagas	Trypanosoma cruzi	Trypanosoma cruzi	17.9	56	31.2926	21.0075	-89.1797	PCR
Waleckx	2016	rural	Bokoba, Teya, Sudzal	Yucatan	21°00’27”N, 89°10’47”W), Teya (21°02’55”N, 89°04’25”W), and Sudzal (20°52’19”N, 88°59’20”W),	Triatoma dimidiata	Chagas	Trypanosoma cruzi	Trypanosoma cruzi	NA	NA	NA	NI	NI	NA
Bartsch	2018		NI	Yucatan	NI	human	Chagas	Trypanosoma cruzi	Trypanosoma cruzi	NA	NA	NA	NI	NI	NA
Waleckx	2018	rural	Teya	Yucatan	21.05° N, 89.07° W	Triatoma dimidiata	Chagas	Trypanosoma cruzi	Trypanosoma cruzi	NA	NA	NA	21.05	89.07	NA
Waleckx	2018	rural	Sudzal	Yucatan	20.87 °, 88.98° W	Triatoma dimidiata	Chagas	Trypanosoma cruzi	Trypanosoma cruzi	NA	NA	NA	20.87	88.98	NA
Waleckx	2018	rural	Bokobá	Yucatan	21.01°, 89.07°	Triatoma dimidiata	Chagas	Trypanosoma cruzi	Trypanosoma cruzi	NA	NA	NA	21.01	89.07	NA
Valdez-Tah	2015	rural	Zoh-Laguna in Calakmul	Campeche	18.591673, -89.417489	human	Chagas	NA	Trypanosoma cruzi	NA	NA	NA	18.5917	-89.4175
Méndez-Dominguez	2017	urban	Merida	Yucatan	19° 30', 21° 35'lat N, -87° 30', -90° 24' long W	7-year-old patient	Chagas	Trypanosoma cruzi	Trypanosoma cruzi	100	1	0	20.9845	-89.5867	PCR
Koyoc-Cardeña	2015	rural	101 hogares en Molas dentro de la reserva Cuxtal	Yucatan	20° 48’58’’, -89° 37’54’	Triatoma dimidiata	Chagas	Trypanosoma cruzi (parásito)	Trypanosoma cruzi	48	200	110.449	20.8161	-89.6317	PCR
Izeta-Alberdi	2023	rural	Campeche (Zoh Laguna)	Campeche	19°50′55″N, 90°31′31″W	Triatoma dimidiata, Triatoma pallidipennis, Triatoma phyllosoma, and Panstrongylus rufotuberculatus	Chagas	Trypanosoma cruzi	Trypanosoma cruzi	NA	NA	NA	19.8486	-90.5253	NA
Ortega‐Pacheco	2017	rural	Mayapan	Yucatan	20°28' and 20°48' N, 89°12' and 89°38' W	Canis lupus familiaris	Chagas	Trypanosoma cruzi	Trypanosoma cruzi	9.7	96	19.228	20.4712	-89.2094	IgG
Hernández-Cortazar	2018	rural	Cenotillo	Yucatan	20° 55', 21° 09' N; 88° 26', 88° 48' W	Roedores silvestres y sinantrópicos	Chagas	Trypanosoma cruzi (parásito)	Trypanosoma cruzi	10.1	109	20.578	21.15	-88.8	qPCR
Reyes-Novelo	2023	urban	Dzidzilche en Merida	Yucatan	21°08’ N, -89°41’ W	Canis familiaris	Tripanosomiasis	Trypanosoma cruzi	Trypanosoma cruzi	3.33	61	5.94515	20.7624	-89.6833	IgG
Rodríguez-Vivas RI	2016	urban, rural	Tizimin, Merida, Calotmul, Peto, Motul, Muna, Valladolid, Tekax, Ticul, Calotmul, Kanasin, Uman, Maxcanu, Hunucma, Panaba, Cenotillo, Tunkas and Tzucacab	Yucatan	NI	Hosts: Humans, cats (Felis silvestris catus), sheep (Ovis aries), dog (Canis lupus familiaris), goat (Capra hircus), cattle (Bos indicus/Bos taurus), and horse (Equus caballus), crocodile (Crocodylus acutus), box turtle (Terrapene carolina mexicana and T. c. yucatana), snake (Boa constrictor), black spiny-tailed iguana (Ctenosaura similis). Black vultures (Coragyps atratus), white-tailed deer (Od…	Rickettsiosis	Rickettsia spp.	vector	NA	NA	NA	NA	NA	NA
López-Apodaca	2022	rural	Paraiso, Maxcanú	Yucatan	NI	Human	Zika	ZIKV		2.3	219	5.38302	20.6739	-90.1093	qRT-PCR
	total		116	70.303
	campeche		16	9.69697
	quintana roo		20	12.1212
	yucatan		8	4.84848
	yucatan peninsula		4	2.42424
			1	0.606061
			165	100

## Sheet: Pw
State	Pathogen species	Pathogen_type	Pathogen_group	Collected_specie	Collected_organism	Collection_habitat	Perturbation_level	SP_reported	Sample_size	SPw	Diagnostic_method	Detection_technique	Publication author and year					Highest relative prevalence
Yucatan	DENV4	arbovirus	Arbovirus	Rattus rattus	rodent	urban	4	1.1	2	0.33	PCR	PCR	Williams 2015				Pathogen	Infected species	SPw (Ni)	Habitat	State
Yucatan	DENV4	arbovirus	Arbovirus	Mus musculus	rodent	urban	4	1.6	3	0.76	PCR	PCR	Williams 2015				Trypanosoma cruzi	Canis lupus familiaris	194.4 (88)	urban	Yucatan
Yucatan	Flavirus	arbovirus	Arbovirus	Rattus rattus	rodent	urban	4	64	75	120	plaque reduction neutralization test (PRNT)	Serologic	Cigarroa-Toledo et al. 2016					Human	135.5 (81)	rural	Yucatan
Yucatan	Flavirus	arbovirus	Arbovirus	Mus musculus	rodent	urban	4	15	86	29.02	plaque reduction neutralization test (PRNT)	Serologic	Cigarroa-Toledo et al. 2016					Triatoma dimidiata	128 (269)	rural	Yucatan
Campeche	DENV	virus	Arbovirus	Human	human	urban	4	34	91	66.6074	IgG	Serologic	Cen et al. 2018					Human	123 (17)	urban	Yucatan
Quintana Roo	DENV	virus	Arbovirus	Mosquitoes	mosquitoe	urban	4	1	291	2.46389	RT-PCR	PCR	Sanchez-Casas et al. 2016					Didelphis virginiana	112.6 (35)	rural	Yucatan
Yucatan	DENV	virus	Arbovirus	Human (year 1996)	human	rural, urban		60	352	152.793	IgG	Serologic	Gómez-Carro et al. 2017					Suis domesticus	108.5 (28)	rural	Yucatan
Yucatan	DENV	virus	Arbovirus	Human (year 2006)	human	rural, urban		82	368	210.4	IgG	Serologic	Gómez-Carro et al. 2018				Arbovirus	Aedes aegypti	259.1 (2161)	urban	Yucatan
Yucatan	DENV	virus	Arbovirus	Human	human	urban	4	100	1	0	PCR, IgG	PCR	Méndez-Domínguez et al. 2017					Human	152.8-237.1 (252-2978)	urban, rural	Yucatan
Campeche	DENV	virus	Arbovirus	various species	bat	rural	3	0	91	0	PCR	PCR	Cabrera-Romo et al. 2016					Rattus rattus	120 (75)	urban	Yucatan
Yucatan	DENV	virus	Arbovirus	Human	human	urban	4	46.8	2872	161.843	IgG	Serologic	Pavía-Ruz et al. 2018					Artibeus Jamaicencis	42.7 (22)	urban	Yucatan
Yucatan	DENV	virus	Arbovirus	Human	human	urban	4	73.6	1667	237.134	IgG	Serologic	Pavía-Ruz et al. 2018
Yucatan	DENV, CHIKV	virus	Arbovirus	Human	human	urban	4	38	24	52.448	PCR-IgG	PCR	Zaidi et al. 2018				Rickettsia spp.	Mus musculus	42.33-51.46 (13-32)	rural	Yucatan
Yucatan	DENV	virus	Arbovirus	Human	human	urban	4	8	24	11.0417	PCR-IgG	PCR	Zaidi et al. 2018					Amblyomma spp.	71.98 (12)	rural	Yucatan
Yucatan	CHIKV	virus	Arbovirus	Human	human	urban	4	17	24	23.4636	PCR-IgG	PCR	Zaidi et al. 2018					Human	74.8-72.5 (130-128)	rural	Yucatan
Yucatan	DENV	virus	Arbovirus	Mosquitoes	mosquitoe	urban	4	1.2	166	2.66413	RT-PCR	PCR	Baak-Baak et al. 2019					Canis lupus familiaris	50.8-97.52 (50-64)	rural	Yucatan
Yucatan	Arbovirus	virus	Arbovirus	Aedes aegypti	mosquitoe	urban	4	7.7	2161	25.6768	RT-PCR	PCR	Kirstein et al. 2021					Rhipicephalus sanguineus	126.4-77.8 (6-380)	rural	Yucatan
Yucatan	CHIKV	virus	Arbovirus	Aedes aegypti	mosquitoe	urban	4	77.7	2161	259.103	RT-PCR	PCR	Kirstein et al. 2021					Canis lupus familiaris	100 (10)	rural	Yucatan
Yucatan	DENV	virus	Arbovirus	Aedes aegypti	mosquitoe	urban	4	11.4	2161	38.0151	RT-PCR	PCR	Kirstein et al. 2021
Yucatan	ZYKV	virus	Arbovirus	Aedes aegypti	mosquitoe	urban	4	9	2161	30.0119	RT-PCR	PCR	Kirstein et al. 2021				Leishmania spp.	Canis lupus familiaris	29.3 (61)	urban	Yucatan
Yucatan	WNV	virus	Arbovirus	Artibeus jamaicensis	bat	urban	4	31.8	22	42.689	RT-PCR	PCR	Navarrete‑Carballo et al. 2021					Bichromomyia olmeca olmeca	49.2 (102)	rural	Campeche
Yucatan	ZIKV	virus	Arbovirus	Artibeus jamaicensis	bat	urban	4	9.1	22	12.216	RT-PCR	PCR	Navarrete‑Carballo et al. 2021					Human	102.8 (13)	rural	Yucatan
Yucatan	ZIKV	virus	Arbovirus	Sus scrofa	pig	rural	3	7.1	141	15.2595	qRT-PCR	PCR	López-Apodaca et al. 2022					Pa. cratifer	72.1 (278)	rural	Yucatan
Yucatan	ZIKV	virus	Arbovirus	Human	human	rural	3	7.1	184	16.0802	qRT-PCR	PCR	López-Apodaca et al. 2022					Lu. cruciata	74.8 (523)	rural	Yucatan
Yucatan	ZIKV	virus	Arbovirus	Aedes aegypti	mosquitoe	rural	3	16.2	74	30.2816	qRT-PCR	PCR	López-Apodaca et al. 2022					Ototylomys phyllotis	41.94	ecotone	Yucatan
Yucatan	ZIKV	virus	Arbovirus	Culex quinquefasciatus	mosquitoe	rural	3	1.4	141	3.00891	qRT-PCR	PCR	López-Apodaca et al. 2022					Heteromys gaumeri	77.82	sylvatic	Yucatan
Yucatan	ZIKV	virus	Arbovirus	Culex quinquefasciatus	mosquitoe	rural	3	7	129	14.7741	qRT-PCR	PCR	López-Apodaca et al. 2023					Human	164.5 (146)	rural	Campeche
Yucatan	Alphavirus RNA	virus	Arbovirus	Mosquitoes	mosquitoe	urban	4	54.91	210	127.513	RT-PCR	PCR	Garcia-Rejon et al. 2023
Yucatan	Alphavirus RNA	virus	Arbovirus	Mosquitoes	mosquitoe	rural	3	24.85	210	57.7071	RT-PCR	PCR	Garcia-Rejon et al. 2023				Leptospira spp.	Crocodylus acutus	123 (17)	sylvatic	Quintana Roo
Yucatan	Leishmania spp.	parasite	Leishmania	human	human	NA	NA	100	1	0	PCR	PCR	Eldin et al. 2021					Canis lupus familiaris	89.6 (96)	rural	Yucatan
Quintana Roo	Leishmania spp.	parasite	Leishmania	Sand flies	sand fly	rural	3	0	180	0	PCR	PCR	Martínez-Burgos et al. 2023					Sturnira parvidens	67.7 (16)	all habitats	Yucatan
Yucatan	Leishmania braziliensis	parasite	Leishmania	Canis lupus familiaris	dog	urban	4	16.4	61	29.28	IgG	Serologic	Reyes-Novelo et al. 2023					Artibeus jamaicensis	48.9 (22)	rural	Campeche
Yucatan	Leishmania infantum	parasite	Leishmania	Canis lupus familiaris	dog	urban	4	4.9	61	8.75	IgG	Serologic	Reyes-Novelo et al. 2023					Peromyscus yucatanicus	39.4 (30)	all habitats	Yucatan
Yucatan	Leishmania infantum	parasite	Leishmania	Canis lupus familiaris	dog	urban	4	6.6	61	11.78	IgG	Serologic	Reyes-Novelo et al. 2023
Yucatan	Leishmania mexicana	parasite	Leishmania	Canis lupus familiaris	dog	urban	4	1.6	61	2.86	IgG	Serologic	Reyes-Novelo et al. 2023				Toxoplasma gondii	Felis catus	102.8 (13)	rural	Yucatan
Yucatan	Leishmania mexicana	parasite	Leishmania	Canis lupus familiaris	dog	urban	4	9.8	61	17.5	IgG	Serologic	Reyes-Novelo et al. 2023					Sus scrofa	171.8 (60)	rural	Yucatan
Campeche	Leishmania spp.	parasite	Leishmania	Human	human	rural	3	42	146	90.9028	PCR	PCR	Hernández-Rivera et al. 2015					Human	176.6 (89)	rural	Yucatan
Campeche	Leishmania spp.	parasite	Leishmania	Human	human	rural	3	76	146	164.491	PCR	PCR	Hernández-Rivera et al. 2015					Canis lupus familiaris	193.9 (96)	rural	Yucatan
Yucatan	Leishmania spp.	parasite	Leishmania	Human	human	rural	3	27.6	47	46.15	Montenegro skin test	Serologic	Loría-Cervera et al. 2019					Felis catus	94.67 (11)	ecotone	Yucatan
Quintana Roo	Leishmania spp.	parasite	Leishmania	Human	human	sylvatic	1	100	1	0	PCR	PCR	Siller et al. 2019
Yucatan	Leishmania spp.	parasite	Leishmania	Heteromys gaumeri	rodent	sylvatic	1	100	6	77.82	PCR	PCR	Sosa-Bibiano et al. 2022
Yucatan	Leishmania spp.	parasite	Leishmania	Heteromys gaumeri	rodent	rural	3	25	4	15.05	PCR	PCR	Sosa-Bibiano et al. 2022
Yucatan	Leishmania spp.	parasite	Leishmania	Ototylomys phyllotis	rodent	ecotone	2	60	5	41.94	PCR	PCR	Sosa-Bibiano et al. 2022
Yucatan	Leishmania spp.	parasite	Leishmania	Ototylomys phyllotis	rodent	rural	3	25	4	15.05	PCR	PCR	Sosa-Bibiano et al. 2022
Yucatan	Leishmania spp.	parasite	Leishmania	Human	human	rural	3	92.3	13	102.83	Microcopy	Microcopy	Canché-Pool et al. 2022
Campeche	Leishmania mexicana	parasite	Leishmania	Psy. panamensis	sand fly	rural	3	1.2	82	2.29658	PCR	PCR	Pech-May et al. 2016
Campeche	Leishmania mexicana	parasite	Leishmania	Bi. olmeca olmeca	sand fly	rural	3	0.3	342	0.760208	PCR	PCR	Pech-May et al. 2016
Campeche	Leishmania mexicana	parasite	Leishmania	Psa. shannoni	sand fly	rural	3	0.2	412	0.522979	PCR	PCR	Pech-May et al. 2016
Campeche	Leishmania mexicana	parasite	Leishmania	Bichromomyia olmeca olmeca	sand fly	rural	3	24.5	102	49.2107	PCR	PCR	Pasos-Pinto et al. 2017
Yucatan	Leishmania mexicana	parasite	Leishmania	Lutzomyia longipalpis s.l.	sand fly	rural	3	4.4	45	7.27414	PCR	PCR	de Oca-Aguilar et al. 2023
Yucatan	Leishmania mexicana	parasite	Leishmania	Pa. cratifer	sand fly	rural	3	29.5	278	72.0993	PCR	PCR	de Oca-Aguilar et al. 2023
Yucatan	Leishmania mexicana	parasite	Leishmania	Lu. cruciata	sand fly	rural	3	27.5	523	74.7588	PCR	PCR	de Oca-Aguilar et al. 2023
Yucatan	Leishmania mexicana	parasite	Leishmania	Psathyromyia undulata	sand fly	rural	3	8.7	23	11.847	PCR	PCR	Cañeda-Guzmán et al. 2023
Yucatan	Leishmania mexicana	parasite	Leishmania	Dampfomyia deloni	sand fly	rural	3	14.29	7	12.0765	PCR	PCR	Cañeda-Guzmán et al. 2023
Yucatan	Leishmania mexicana	parasite	Leishmania	Bichromomyia olmeca	sand fly	rural	3	33.33	3	15.9025	PCR	PCR	Cañeda-Guzmán et al. 2023
Yucatan	Leishmania mexicana	parasite	Leishmania	Lutzomyia cruciata	sand fly	rural	3	18.18	22	24.4052	PCR	PCR	Cañeda-Guzmán et al. 2023
Yucatan	Leishmania mexicana	parasite	Leishmania	Psthyromyia shannoni	sand fly	rural	3	11.18	152	24.393	PCR	PCR	Cañeda-Guzmán et al. 2023
Yucatan	Leishmania mexicana	parasite	Leishmania	Human	human	rural	3	27	74	50.4693	PCR	PCR	Loría-Cervera et al. 2024
Quintana Roo	Leishmania mexicana	parasite	Leishmania	Human	human	NI	NA	100	1	0	PCR	PCR	Cohen et al. 2015
Yucatan	Leishmania mexicana	parasite	Leishmania	Human	human	rural	3	11.1	9	10.5921	PCR	PCR	Pérez-Blás et al. 2022
Yucatan	Leptospira interrogans	bacteria	Leptospira	various species	rodent	rural, sylvatic		0	84	0	PCR	PCR	Torres-Castro et al. 2017
Campeche	Leptospira interrogans	bacteria	Leptospira	Heteromys gaumeri, Ototylomys phyllotis	rodent	sylvatic	3	100	2	30.103	PCR	PCR	Espinosa-Martinez et al. 2015
Yucatan	Leptospira interrogans	bacteria	Leptospira	Rattus rattus	rodent	urban	4	1.4	73	2.61	PCR	PCR	Panti-May et tal. 2017
Quintana Roo	Leptospira interrogans	bacteria	Leptospira	Heteromys gaumeri	rodent	sylvatic	1	27	11	28.12	PCR	PCR	Rodríguez-Rojas et al. 2020
Yucatan	Leptospira spp.	bacteria	Leptospira	Human	human	rural	3	100	1	0	MAT	Serologic	Dzul-Rosado et al. 2021
Yucatan	Leptospira spp.	bacteria	Leptospira	Rattus rattus	rodent	urban	4	8.3	24	11.5	PCR	PCR	Torres-Castro et al. 2018
Yucatan	Leptospira spp.	bacteria	Leptospira	Mus musculus	rodent	urban	4	8.3	24	11.5	PCR	PCR	Torres-Castro et al. 2018
Yucatan	Leptospira spp.	bacteria	Leptospira	Heteromys gaumeri	rodent	sylvatic	1	4.5	22	6.1	PCR	PCR	Torres-Castro et al. 2018
Yucatan	Leptospira spp.	bacteria	Leptospira	Canis lupus familiaris	dogs	rural	3	45.2	96	89.5987	MAT	Serologic	Ortega‐Pacheco et al. 2017
Yucatan	Leptospira spp.	bacteria	Leptospira	Felis catus	cats	rural	3	15.2	13	16.9319	MAT	Serologic	Ortega‐Pacheco et al. 2017
Campeche	Leptospira spp.	bacteria	Leptospira	Human	human	urban	4	3.2	91	6.26893	IgG	Serologic	Cen et al. 2018
Campeche	Leptospira spp.	bacteria	Leptospira	Pteronotus parnellii	bats	rural	3	33.3	6	25.9124	PCR	PCR	Torres-Castro et al. 2020
Campeche	Leptospira spp.	bacteria	Leptospira	Artibeus jamaicensis	bats	rural	3	28.6	7	24.1698	PCR	PCR	Torres-Castro et al. 2020
Campeche	Leptospira spp.	bacteria	Leptospira	Chiroderma villosum	bats	rural	3	40	5	27.9588	PCR	PCR	Torres-Castro et al. 2020
Campeche	Leptospira spp.	bacteria	Leptospira	Artibeus jamaicensis	bats	rural	3	8.33	12	8.98958	PCR	PCR	Torres-Castro et al. 2020
Campeche	Leptospira spp.	bacteria	Leptospira	Artibeus jamaicensis	bats	rural	3	36.4	22	48.8642	PCR	PCR	Torres-Castro et al. 2020
Yucatan	Leptospira spp.	bacteria	Leptospira	Canis lupus familiaris	dogs	rural	3	120	1.7	27.6539	PCR	PCR	Torres-Castro et al. 2021
Yucatan	Leptospira spp.	parasite	Leptospira	Desmodus rotundus	bat	all habitat	NA	50	2	15.0515	PCR	PCR	Suárez-Galaz et al. 2024
Yucatan	Leptospira spp.	parasite	Leptospira	Glossophaga mutica	bat	all habitat	NA	60	5	41.9382	PCR	PCR	Suárez-Galaz et al. 2024
Yucatan	Leptospira spp.	parasite	Leptospira	Sturnira parvidens	bat	all habitat	NA	56.2	16	67.6715	PCR	PCR	Suárez-Galaz et al. 2024
Yucatan	Leptospira spp.	parasite	Leptospira	Artibeus lituratus	bat	all habitat	NA	25	8	22.5772	PCR	PCR	Suárez-Galaz et al. 2024
Yucatan	Leptospira spp.	parasite	Leptospira	Artibeus jamaicensis	bat	all habitat	NA	6.7	45	11.0765	PCR	PCR	Suárez-Galaz et al. 2024
Yucatan	Leptospira spp.	parasite	Leptospira	Heteromys gaumeri	rodent	all habitat	NA	20	15	23.5218	PCR	PCR	Suárez-Galaz et al. 2024
Yucatan	Leptospira spp.	parasite	Leptospira	Ototylomys phyllotis	rodent	all habitat	NA	22.2	9	21.1842	PCR	PCR	Suárez-Galaz et al. 2024
Yucatan	Leptospira spp.	parasite	Leptospira	Peromyscus yucatanicus	rodent	all habitat	NA	26.7	30	39.4391	PCR	PCR	Suárez-Galaz et al. 2024
Yucatan	Leptospira spp.	parasite	Leptospira	Rattus rattus	rodent	all habitat	NA	100	2	30.103	PCR	PCR	Suárez-Galaz et al. 2024
Yucatan	Leptospira spp.	parasite	Leptospira	Mus musculus	rodent	all habitat	NA	20	5	13.9794	PCR	PCR	Suárez-Galaz et al. 2024
Quintana Roo	Leptospira interrogans	bacteria	Leptospira	various species	crocodile	sylvatic	1	75	8	67.7	MAT	Serologic	Pérez-Flores et al. 2017
Quintana Roo	Leptospira interrogans	bacteria	Leptospira	various species	crocodile	sylvatic	1	100	6	77.8	MAT	Serologic	Pérez-Flores et al. 2017
Quintana Roo	Leptospira interrogans	bacteria	Leptospira	various species	crocodile	sylvatic	1	70.6	17	86.9	MAT	Serologic	Pérez-Flores et al. 2017
Quintana Roo	Leptospira interrogans	bacteria	Leptospira	various species	crocodile	sylvatic	1	100	17	123	MAT	Serologic	Pérez-Flores et al. 2017
Campeche	Salmonella spp.	bacteria	Other bacteria	Human	human	urban	4	10.9	91	21.3536	febrile antigens	Serologic	Cen et al. 2018
Campeche	Brucella spp.	bacteria	Other bacteria	Human	human	urban	4	1	91	1.95904	febrile antigens	Serologic	Cen et al. 2018
Campeche	Proteus (OX-19)	bacteria	Other bacteria	Human	human	urban	4	20.8	91	40.7481	febrile antigens	Serologic	Cen et al. 2018
Yucatan	Ehrlichia canis	bacteria	Other bacteria	Ticks	tick	rural	3	6.1	277	14.8991	qPCR	PCR	Ojeda‐Chi et al. 2019
Yucatan	Acinetobacter	bacteria	Other bacteria	Lice	lice	rural	3	42.9	28	62.0831	PCR	PCR	Dzul-Rosado et al. 2022
Yucatan	Bartonella	bacteria	Other bacteria	Lice	lice	rural	3	7.14	28	10.3327	PCR	PCR	Dzul-Rosado et al. 2022
Yucatan	Wolbachia	bacteria	Other bacteria	Lice	lice	rural	3	72	28	104.195	PCR	PCR	Dzul-Rosado et al. 2022
Yucatan	Anaplasma platys	bacteria	Other bacteria	Ticks	tick	rural	3	3	33	4.55554	PCR	PCR	Dzul-Rosado et al. 2023
Yucatan	Toxocara canis	parasite	Other bacteria	Human	human	rural	3	29.2	26	41.3172	IgG	Serologic	Ortega-Pacheco et al. 2015
Yucatan	Bartonella spp.	bacteria	Other bacteria	Peromyscus yucatanicus	rodent	rural	3	87.5	24	120.77	PCR	PCR	Schulte et al. 2016
Campeche	Blastocystis sp.	parasite	Other parasites	Human	human	rural	3	32.8	24	45.27	PCR	PCR	Ake-Canche et al. 2022
Yucatan	Dirofilaria immitis	parasite	Other parasites	Nasua narica	coati	ecotone	2	50	2	15.05	PCR	PCR	Torres-Castro et al. 2023
Campeche	Endolimax nana	parasite	Other parasites	Human	human	rural	3	31.5	23	42.89	PCR	PCR	Ake-Canche et al. 2022
Campeche	Entamoeba coli	parasite	Other parasites	Human	human	rural	3	1.4	1	0	PCR	PCR	Ake-Canche et al. 2022
Campeche	Giardia lamblia	parasite	Other parasites	Human	human	rural	3	20.5	15	24.11	PCR	PCR	Ake-Canche et al. 2022
Yucatan	Hymenolepis diminuta	parasite	Other parasites	Rattus rattus	rodent	urban	4	31.1	29	45.48	PCR	PCR	Panti-May e tal. 2017
Yucatan	Hymenolepis diminuta	parasite	Other parasites	Rattus rattus	rodent	urban	4	4.7	64	8.49	PCR	PCR	Panti-May e tal. 2017
Yucatan	Hymenolepis diminuta	parasite	Other parasites	Mus musculus	rodent	rural	3	1.2	52	2.06	PCR	PCR	Panti-May e tal. 2017
Yucatan	Hymenolepis diminuta	parasite	Other parasites	Rattus rattus	rodent	rural	3	23.1	13	25.73	PCR	PCR	Panti-May e tal. 2017
Campeche	Hymenolepis nana	parasite	Other parasites	Human	human	rural	3	1.4	1	0	PCR	PCR	Ake-Canche et al. 2022
Quintana Roo	Lagochilascaris minor	parasite	Other parasites	Human	human	rural	3	100	1	0	PCR	PCR	González-Solís et al. 2019
Yucatan	RABV	virus	Other virus	Cuniculus paca	rodent	urban	4	100	3	47.71	Inmunofluorescence	Serologic	Montes-Pérez et al. 2020
Yucatan	RABV	virus	Other virus	Nasua narica	coati	urban	4	100	5	69.9	fluorescent antigen test (FAT)	Serologic	Puebla-Rodríguez et al. 2023
Quintana Roo	RABV	virus	Other virus	Nasua narica	coati	rural	3	100	5	69.9	FAT	Serologic	Puebla-Rodríguez et al. 2023
Yucatan	Rickettsia felis	bacteria	Rickettsia	Didelphis virginiana, Didelphis marsupialis	opossum	sylvatic	1	3.5	87	6.78832	PCR	PCR	Peniche-Lara et al. 2016
Yucatan	Rickettsia felis	bacteria	Rickettsia	Didelphis virginiana, Didelphis marsupialis	opossum	rural	3	12.6	87	24.4379	PCR	PCR	Peniche-Lara et al. 2017
Yucatan	Rickettsia felis	bacteria	Rickettsia	Didelphis virginiana, Didelphis marsupialis	opossum	rural	3	3.5	87	6.78832	PCR	PCR	Peniche-Lara et al. 2018
Yucatan	Rickettsia felis	bacteria	Rickettsia	Didelphis virginiana, Didelphis marsupialis	opossum	rural	3	10.4	87	20.171	PCR	PCR	Peniche-Lara et al. 2019
Yucatan	Rickettsia felis	bacteria	Rickettsia	Didelphis virginiana, Didelphis marsupialis	opossum	sylvatic	1	2.3	87	4.46089	PCR	PCR	Peniche-Lara et al. 2020
Yucatan	Rickettsia parkeri	bacteria	Rickettsia	Mus musculus	rodent	rural	3	28.125	32	42.33	PCR	PCR	Arrollo-Ramírez et al. 2023
Yucatan	Rickettsia parkeri	bacteria	Rickettsia	Peromyscus yucatanicus	rodent	rural	3	33.3	3	15.9	PCR	PCR	Arrollo-Ramírez et al. 2023
Yucatan	Rickettsia parkeri	bacteria	Rickettsia	Canis lupus familiaris	dog	rural	3	28.1	64	50.8	PCR	PCR	Arrollo-Ramírez et al. 2023
Yucatan	Rickettsia rickettsii	bacteria	Rickettsia	Human	human	rural	3	100	1	0	PCR	PCR	Dzul-Rosado et al. 2021
Yucatan	Rickettsia spp.	bacteria	Rickettsia	Rattus rattus	rodent	rural	3	25	32	37.63	PCR	PCR	Peniche-Lara et al. 2015
Yucatan	Rickettsia spp.	bacteria	Rickettsia	Polygenis odious	flea	rural	3	33.3	6	25.94	PCR	PCR	Peniche-Lara et al. 2015
Yucatan	Rickettsia spp.	bacteria	Rickettsia	Ctenocephalides felis	flea	rural	3	25	4	15.05	PCR	PCR	Peniche-Lara et al. 2015
Campeche	Rickettsia typhi	bacteria	Rickettsia	Human	human	rural	3	100	1	0	PCR, IgG	PCR	Blum-Domínguez et al. 2019
Yucatan	Rickettsia rickettsii	bacteria	Rickettsia	Human	human	rural	3	100	1	0	PCR, IgG	PCR	Dzul-Rosado et al. 2019
Yucatan	Rickettsia spp.	bacteria	Rickettsia	Amblyomma spp.	tick	rural	3	66.7	12	71.98	PCR	PCR	Martínez-Ortiz et al. 2019
Yucatan	Rickettsia spp.	bacteria	Rickettsia	Rhipicephalus sanguineus	tick	rural	3	25	12	26.98	PCR	PCR	Martínez-Ortiz et al. 2019
Yucatan	Rickettsia spp.	bacteria	Rickettsia	Ixodes affinis	tick	rural	3	8.3	12	8.96	PCR	PCR	Martínez-Ortiz et al. 2019
Campeche	Rickettsia spp.	bacteria	Rickettsia	Amblyomma maculatum	ticks	rural	3	13.8	196	31.63	PCR	PCR	López-Pérez et al. 2022
Yucatan	Rickettsia spp.	bacteria	Rickettsia	Didelphis virginiana	opossum	rural	3	2	29	2.92	PCR	PCR	Dzul-Rosado et al. 2021
Yucatan	Rickettsia spp.	bacteria	Rickettsia	Mus musculus	rodent	rural	3	46.2	13	51.46	PCR	PCR	Dzul-Rosado et al. 2021
Yucatan	Rickettsia spp.	bacteria	Rickettsia	Rattus rattus	rodent	rural	3	28.6	7	24.17	PCR	PCR	Dzul-Rosado et al. 2021
Yucatan	Rickettsia spp.	bacteria	Rickettsia	Canis lupus familiaris	dog	rural	3	57.4	50	97.52	PCR	PCR	Dzul-Rosado et al. 2021
Yucatan	Rickettsia typhi	bacteria	Rickettsia	Rhipicephalus sanguineus	tick	rural	3	100	6	77.82	PCR	PCR	Dzul-Rosado et al. 2017
Yucatan	Rickettsia typhi	bacteria	Rickettsia	Canis lupus familiaris	dog	rural	3	100	10	100	PCR	PCR	Dzul-Rosado et al. 2017
Yucatan	Rickettsia rickettsii / R. felis	bacteria	Rickettsia	Rhipicephalus sanguineus	rtick	rural	3	26.42	106	53.5086	PCR	PCR	Peniche-Lara et al. 2015
Yucatan	Rickettsia rickettsii / R. felis	bacteria	Rickettsia	Ctenocephalides felis	flea	rural	3	20	65	36.2583	PCR	PCR	Peniche-Lara et al. 2015
Yucatan	Rickettsia lusitaniae	bacteria	Rickettsia	Ornithodoros yumatensis	tick	sylvatic	1	43	21	56.8554	PCR	PCR	Sánchez-Montes et al. 2016
Yucatan	Rickettsia spp.	bacteria	Rickettsia	Rhipicephalus sanguineus	tick	rural	3	49	380	126.409	PCR	PCR	Peniche-Lara et al. 2018
Yucatan	Rickettsia typhi	bacteria	Rickettsia	Human	human	rural	3	1.7	354	4.33331	IgG	Serologic	Peniche-Lara et al. 2018
Yucatan	Tick-borne rickettsial agents	bacteria	Rickettsia	Odocoileus virginianus yucatanensis	deer	sylvatic	1	20	25	27.9588	qPCR	PCR	Ojeda‐Chi et al. 2019
Yucatan	Tick-borne rickettsial agents	bacteria	Rickettsia	Mazama temama	deer	sylvatic	1	50	4	30.103	qPCR	PCR	Ojeda‐Chi et al. 2019
Yucatan	Tick-borne rickettsial agents	bacteria	Rickettsia	Ticks	tick	sylvatic	1	20	20	26.0206	qPCR	PCR	Ojeda‐Chi et al. 2019
Yucatan	Rickettsia spp.	bacteria	Rickettsia	Human	human	rural	3	35.4	130	74.8336	PCR	PCR	Torres‐Castro et al. 2020
Yucatan	Orientia tsutsugamushi (Rickettsiceae)	bacteria	Rickettsia	Human	human	urban	4	19	21	25.1222	PCR	PCR	Castillo-Polanco et al. 2021
Yucatan	Rickettsia	bacteria	Rickettsia	Artibeus jamaicensis	bat	rural	3	41	22	55.0393	PCR	PCR	Lugo-Caballero et al. 2021
Campeche	Rickettsia	bacteria	Rickettsia	Ticks	tick	rural	3	54	26	76.4086	PCR	PCR	Sánchez-Montes et al. 2021
Yucatan	Rickettsia spp.	bacteria	Rickettsia	Cannis lupus familiaris	dog	rural	3	23.9	142	51.4397	PCR	PCR	Torres-Castro et al. 2022
Yucatan	Rickettsia spp.	bacteria	Rickettsia	Human	human	rural	3	34.4	128	72.488	PCR	PCR	Torres-Castro et al. 2022
Yucatan	Rickettsia endosimbiont	bacteria	Rickettsia	ticks	tick	rural	3	18.2	33	27.637	PCR	PCR	Dzul-Rosado et al. 2023
Yucatan	Rickettsia spp.	bacteria	Rickettsia	ticks	tick	rural	3	1.8	171	4.01939	PCR	PCR	Vázquez-Guerrero et al. 2023
Yucatan	Rickettsia typhi, Rickettsia rickettsii	bacteria	Rickettsia	Human	human	urban	4	100	2	30.103	PCR	PCR	Dzul-Rosado et al. 2024
Yucatan	APOIV	virus	Rodent-born virus	Rattus rattus	rodent	urban	4	1.6	3	0.76	PCR	PCR	Williams 2015
Yucatan	APOIV	virus	Rodent-born virus	Mus musculus	rodent	urban	4	2.1	4	1.26	PCR	PCR	Williams 2015
Yucatan	MODV	virus	Rodent-born virus	Rattus rattus	rodent	urban	4	17.9	34	27.41	PCR	PCR	Williams 2015
Yucatan	MODV	virus	Rodent-born virus	Mus musculus	rodent	urban	4	0.5	1	0	PCR	PCR	Williams 2015
Yucatan	MODV	virus	Rodent-born virus	Rattus rattus	mouse	urban	4	3	75	5	plaque reduction neutralization test (PRNT)	Serologic	Cigarroa-Toledo et al. 2016
Yucatan	Rodent-borne virus	virus	Rodent-borne virus	Rattus rattus	rodent	urban	4	25	12	26.9795	IgG	Serologic	Baak-Baak et al. 2016
Yucatan	Toxoplasma gondii	parasite	Toxoplasma gondii	various species	bat	rural	3	5.8	69	10.6653	PCR	PCR	Torres-Castro et al. 2019
Yucatan	Toxoplasma gondii	parasite	Toxoplasma gondii	Didelphis virginiana	opossum	urban	4	69.2	13	77.1	PCR	PCR	Torres-Castro et al. 2016
Yucatan	Toxoplasma gondii	parasite	Toxoplasma gondii	Didelphis virginiana	opossum	rural	3	7.7	13	8.57	PCR	PCR	Torres-Castro et al. 2016
Yucatan	Toxoplasma gondii	parasite	Toxoplasma gondii	Sus scrofa	pig	urban	4	53	81	101.15	qPCR	PCR	Dzib-Paredes et al 2016
Yucatan	Toxoplasma gondii	parasite	Toxoplasma gondii	Rattus rattus	rodent	rural	3	43	14	49.28	PCR	PCR	Cubas-Atienzar et al. 2018
Yucatan	Toxoplasma gondii-I, II, and III	parasite	Toxoplasma gondii	Sus scrofa	pig	rural	3	19.8	632	55.39	PCR	PCR	Cubas-Atienzar et al. 2018
Quintana Roo	Toxoplasma gondii-I, II, and III	parasite	Toxoplasma gondii	Felis catus	cat	ecotone	2	91	11	94.67	qPCR	PCR	Valenzuela-Moreno et al.2019
Yucatan	Toxoplasma gondii	parasite	Toxoplasma gondii	Canis lupus familiaris	dogs	rural	3	97.8	96	193.866	IgG	Serologic	Ortega‐Pacheco et al. 2017
Yucatan	Toxoplasma gondii	parasite	Toxoplasma gondii	Felis catus	cats	rural	3	92.3	13	102.817	IgG	Serologic	Ortega‐Pacheco et al. 2017
Yucatan	Toxoplasma gondii	parasite	Toxoplasma gondii	Cannis lupus familiaris	dogs	rural	3	97.6	89	190.26	IgG	Serologic	Ortega-Pacheco et al. 2015
Yucatan	Toxoplasma gondii	parasite	Toxoplasma gondii	Human	human	rural	3	90.6	89	176.615	IgG	Serologic	Ortega-Pacheco et al. 2015
Yucatan	Toxoplasma gondii	parasite	Toxoplasma gondii	Sus scrofa	pig	rural	3	96.6	60	171.769	IgG	Serologic	Hernández-Cortázar et al. 2016
Yucatan	Toxoplasma gondii	parasite	Toxoplasma gondii	NA	water	urban	4	5.4	74	10.0939	PCR	PCR	Hernández-Cortázar et al. 2017
Yucatan	Toxoplasma gondii	parasite	Toxoplasma gondii	NA	playground sandboxes	urban	4	11.8	68	21.6236	PCR	PCR	Ortega-Pacheco et al. 2019
Campeche	Trypanosoma cruzi	parasite	Trypanosoma cruzi	Human	human	rural	3	4.8	63	8.64	PCR	PCR	López-Cancino et al 2015
Campeche	Trypanosoma cruzi	parasite	Trypanosoma cruzi	Artibeus jamaicensis	bat	sylvatic	1	6.3	16	7.59	PCR	PCR	López-Cancino et al 2015
Campeche	Trypanosoma cruzi	parasite	Trypanosoma cruzi	Artibeus jamaicensis	bat	ecotone	2	7.1	14	8.14	PCR	PCR	López-Cancino et al 2015
Campeche	Trypanosoma cruzi	parasite	Trypanosoma cruzi	Artibeus lituratus	bat	rural	3	6.3	16	7.59	PCR	PCR	López-Cancino et al 2015
Campeche	Trypanosoma cruzi	parasite	Trypanosoma cruzi	Carollia brevicauda	bat	sylvatic	1	66.7	3	31.82	PCR	PCR	López-Cancino et al 2015
Campeche	Trypanosoma cruzi	parasite	Trypanosoma cruzi	Dermanura phaeotis	bat	ecotone	2	20	5	13.98	PCR	PCR	López-Cancino et al 2015
Campeche	Trypanosoma cruzi	parasite	Trypanosoma cruzi	Myotis keaysi	bat	sylvatic	1	20	5	13.98	PCR	PCR	López-Cancino et al 2015
Campeche	Trypanosoma cruzi	parasite	Trypanosoma cruzi	Sturnira lilium	bat	sylvatic	1	6.5	31	9.69	PCR	PCR	López-Cancino et al 2015
Campeche	Trypanosoma cruzi	parasite	Trypanosoma cruzi	Sturnira lilium	bat	ecotone	2	8.3	12	8.96	PCR	PCR	López-Cancino et al 2015
Campeche	Trypanosoma cruzi	parasite	Trypanosoma cruzi	Sturnira ludovici	bat	sylvatic	1	20	5	13.98	PCR	PCR	López-Cancino et al 2015
Campeche	Trypanosoma cruzi	parasite	Trypanosoma cruzi	Heteromys gaumeri	rodent	sylvatic	1	3.7	54	6.41	PCR	PCR	López-Cancino et al 2015
Campeche	Trypanosoma cruzi	parasite	Trypanosoma cruzi	Heteromys gaumeri	rodent	ecotone	2	5.3	19	6.78	PCR	PCR	López-Cancino et al 2015
Campeche	Trypanosoma cruzi	parasite	Trypanosoma cruzi	Peromyscus yucatanicus	rodent	sylvatic	1	2.9	35	4.48	PCR	PCR	López-Cancino et al 2015
Campeche	Trypanosoma cruzi	parasite	Trypanosoma cruzi	Peromyscus yucatanicus	rodent	ecotone	2	8.3	12	8.96	PCR	PCR	López-Cancino et al 2015
Campeche	Trypanosoma cruzi	parasite	Trypanosoma cruzi	Mus musculus	rodent	ecotone	2	33.3	3	15.89	PCR	PCR	López-Cancino et al 2015
Campeche	Trypanosoma cruzi	parasite	Trypanosoma cruzi	Sigmodon hispidus	rodent	ecotone	2	23.3	43	38.06	PCR	PCR	López-Cancino et al 2015
Campeche	Trypanosoma cruzi	parasite	Trypanosoma cruzi	Didelphis virginiana	opossum	sylvatic	1	25	8	22.58	PCR	PCR	López-Cancino et al 2015
Campeche	Trypanosoma cruzi	parasite	Trypanosoma cruzi	Didelphis virginiana	opossum	rural	3	100	1	0	PCR	PCR	López-Cancino et al 2015
Campeche	Trypanosoma cruzi	parasite	Trypanosoma cruzi	Ovis aries	sheep	ecotone	2	2.3	128	4.85	PCR	PCR	López-Cancino et al 2015
Campeche	Trypanosoma cruzi	parasite	Trypanosoma cruzi	Ovis aries	sheep	rural	3	11.1	27	15.89	PCR	PCR	López-Cancino et al 2015
Campeche	Trypanosoma cruzi	parasite	Trypanosoma cruzi	Suis domesticus	pig	rural	3	3.2	31	4.77	PCR	PCR	López-Cancino et al 2015
Campeche	Trypanosoma cruzi	parasite	Trypanosoma cruzi	Canis lupus familiaris	dog	ecotone	2	10.7	56	18.71	PCR	PCR	López-Cancino et al 2015
Campeche	Trypanosoma cruzi	parasite	Trypanosoma cruzi	Canis lupus familiaris	dog	rural	3	4.2	120	8.73	PCR	PCR	López-Cancino et al 2015
Campeche	Trypanosoma cruzi	parasite	Trypanosoma cruzi	Triatoma dimidiata	triatomines	sylvatic	1	100	2	30.1	PCR	PCR	López-Cancino et al 2015
Campeche	Trypanosoma cruzi	parasite	Trypanosoma cruzi	Triatoma dimidiata	triatomines	ecotone	2	75	12	80.94	PCR	PCR	López-Cancino et al 2015
Campeche	Trypanosoma cruzi	parasite	Trypanosoma cruzi	Triatoma dimidiata	triatomines	ecotone	2	100	3	47.71	PCR	PCR	López-Cancino et al 2015
Campeche	Trypanosoma cruzi	parasite	Trypanosoma cruzi	Triatoma dimidiata	triatomines	rural	3	65.6	32	98.74	PCR	PCR	López-Cancino et al 2015
Campeche	Trypanosoma cruzi	parasite	Trypanosoma cruzi	Triatoma dimidiata	triatomines	rural	3	57.1	7	48.26	PCR	PCR	López-Cancino et al 2015
Yucatan	Trypanosoma cruzi	parasite	Trypanosoma cruzi	Triatoma dimidiata	triatomines	rural	3	48	200	110.45	PCR	PCR	Koyoc-Cardeña et al. 2015
Yucatan	Trypanosoma cruzi	parasite	Trypanosoma cruzi	Canis lupus familiaris	dog	urban	4	12.2	307	30.3431	IgG	Serologic	Jiménez-Coello et al. 2015
Yucatan	Trypanosoma cruzi	parasite	Trypanosoma cruzi	Human	human	rural	3	16.6	61	29.6365	IgG	Serologic	Guzman-Marin et al. 2016
Yucatan	Trypanosoma cruzi	parasite	Trypanosoma cruzi	Human	human	rural	3	71	81	135.502	PCR	PCR	Guzman-Marin et al. 2016
Yucatan	Trypanosoma cruzi	parasite	Trypanosoma cruzi	Canis lupus familiaris	dogs	rural	3	20	7	16.902	IgG	Serologic	Guzman-Marin et al. 2016
Yucatan	Trypanosoma cruzi	parasite	Trypanosoma cruzi	Canis lupus familiaris	dogs	rural	3	13.6	72	25.2597	smears	Microscopy	Guzman-Marin et al. 2016
Yucatan	Trypanosoma cruzi	parasite	Trypanosoma cruzi	Canis lupus familiaris	dogs	rural	3	68.5	24	94.5445	PCR	PCR	Guzman-Marin et al. 2016
Yucatan	Trypanosoma cruzi	parasite	Trypanosoma cruzi	Didelphis virginiana	opossums	rural	3	29.1	48	48.9241	IgG	Serologic	Guzman-Marin et al. 2016
Yucatan	Trypanosoma cruzi	parasite	Trypanosoma cruzi	Didelphis virginiana	opossums	rural	3	13.6	79	25.8077	smears	Microscopy	Guzman-Marin et al. 2016
Yucatan	Trypanosoma cruzi	parasite	Trypanosoma cruzi	Didelphis virginiana	opossums	rural	3	72.9	35	112.563	PCR	PCR	Guzman-Marin et al. 2016
Yucatan	Trypanosoma cruzi	parasite	Trypanosoma cruzi	Triatoma dimidiata	triatomines	rural	3	52.7	269	128.048	PCR	PCR	Guzman-Marin et al. 2016
Yucatan	Trypanosoma cruzi	parasite	Trypanosoma cruzi	Triatoma dimidiata	triatomines	rural	3	17	100	34	PCR	PCR	Ramirez-Sierra et al. 2016
Yucatan	Trypanosoma cruzi	parasite	Trypanosoma cruzi	Triatoma dimidiata	triatomines	rural	3	20	207	46.3194	PCR	PCR	Ramirez-Sierra et al. 2016
Yucatan	Trypanosoma cruzi	parasite	Trypanosoma cruzi	Triatoma dimidiata	triatomines	rural	3	40	111	81.8129	PCR	PCR	Ramirez-Sierra et al. 2016
Yucatan	Trypanosoma cruzi	parasite	Trypanosoma cruzi	Canis lupus familiaris	dogs	rural	3	9.7	96	19.228	IgG	Serologic	Ortega‐Pacheco et al. 2017
Yucatan	Trypanosoma cruzi	parasite	Trypanosoma cruzi	Felis catus	cats	rural	3	0	13	0	IgG	Serologic	Ortega‐Pacheco et al. 2017
Campeche	Trypanosoma cruzi	parasite	Trypanosoma cruzi	Didelphis virginiana	opossums	urban	4	52	25	72.6929	IgG	Serologic	Tamay-Segovia et al. 2017
Campeche	Trypanosoma cruzi	parasite	Trypanosoma cruzi	Triatoma dimidiata	triatomines	urban	4	41.6	36	64.7422	IgG	Serologic	Tamay-Segovia et al. 2017
Yucatan	Trypanosoma cruzi	parasite	Trypanosoma cruzi	Human	human	urban	4	100	17	123.045	IgG	Serologic	Villanueva-Lizama et al. 2018
Yucatan	Trypanosoma cruzi	parasite	Trypanosoma cruzi	Urocyon cinereoargenteus	fox	sylvatic	1	31	41	49.9963	PCR	PCR	Interian-Aguiñaga et al. 2022
Yucatan	Trypanosoma cruzi	parasite	Trypanosoma cruzi	Spilogale angustifrons	spotted skunk	sylvatic	1	6	9	5.72546	PCR	PCR	Interian-Aguiñaga et al. 2022
Yucatan	Trypanosoma cruzi	parasite	Trypanosoma cruzi	Triatoma dimidiata	triatomines	rural, sylvatic	3	15.2	453	40.3727	PCR	PCR	Moo-Millan et al. 2023
Yucatan	Trypanosoma cruzi	parasite	Trypanosoma cruzi	Suis domesticus	pig	rural	3	75	28	108.54	PCR	PCR	Ruiz-Piña et al. 2018
Yucatan	Trypanosoma cruzi	parasite	Trypanosoma cruzi	Ovis aries	sheep	rural	3	85.71	7	72.43	PCR	PCR	Ruiz-Piña et al. 2018
Yucatan	Trypanosoma cruzi	parasite	Trypanosoma cruzi	Horses	horse	rural	3	100	8	90.31	PCR	PCR	Ruiz-Piña et al. 2018
Yucatan	Trypanosoma cruzi	parasite	Trypanosoma cruzi	Canis lupus familiaris	dogs	urban	4	96.6	88	187.837	IgG	Serologic	Jiménez-Coello et al. 2018
Yucatan	Trypanosoma cruzi	parasite	Trypanosoma cruzi	Canis lupus familiaris	dogs	urban	4	100	88	194.448	qPCR	PCR	Jiménez-Coello et al. 2019
Yucatan peninsula	Trypanosoma cruzi	parasite	Trypanosoma cruzi	various species	bat	ecotone	2	38.5	26	54.4765	PCR	PCR	Torres-Castro et al. 2021
Yucatan peninsula	Trypanosoma cruzi	parasite	Trypanosoma cruzi	various species	bat	ecotone	2	61.5	23	83.7463	PCR	PCR	Torres-Castro et al. 2021
Yucatan	Trypanosoma cruzi	parasite	Trypanosoma cruzi	Rattus rattus	rodent	urban	4	26.9	26	38.0628	PCR	PCR	Panti-May et al. 2017
Yucatan	Trypanosoma cruzi	parasite	Trypanosoma cruzi	Mus musculus	rodent	urban	4	15.7	51	26.8089	PCR	PCR	Panti-May et al. 2017
Yucatan	Trypanosoma cruzi	parasite	Trypanosoma cruzi	Human	human	urban		1	100	0	Serologic	Serologic	Méndez-Domínguez et al. 2017

## Sheet: vectors
Author	Year	Locality	State	Study organism	group_study organism	Collection_site	Zoonotic pathogen of interest	Ni	SPw	Lat.	Long.	Diagnostic_method		Family	Subfamily	Abreviation	Abbreviation	Species	Parasitic arthropod	Colected from	Collection habitat
López-Apodaca	2022	Paraiso, Maxcanú	Yucatan	Ae. aegypti	mosquito	rural	ZIKV	74	30.3	20.6739	-90.1093	qRT-PCR		Pulicidae, Billberg 1820	Archaeopsyllinae		C., Curtis 1826., Stiles & Collins, 1930	Ctenocephalides felis felis, Bouché, 1835	flea	Didelphis virginiana, Didelphis marsupialis, Philander possum, Urocyon cinereoargenteus, Leopardus pardalis, Canis familiaris, Puma yagoarundy	rural, sylvatic
López-Apodaca	2022	Xkalakdzonot	Yucatan	Cx. quinquefasciatus	mosquito	rural	ZIKV	141	3	20.4399	-88.5698	qRT-PCR		Pulicidae, Billberg 1820			P., Linnaeus 1758.	Pulex porcinus, Jordan et Rothschild, 1923	flea	Didelphis virginiana, Didelphis marsupialis, Philander possum, Urocyon cinereoargenteus, Leopardus pardalis, Canis familiaris, Puma yagoarundy	rural, sylvatic
López-Apodaca	2022	Paraiso, Maxcanú	Yucatan	Cx. quinquefasciatus	mosquito	rural	ZIKV	129	14.8	20.6739	-90.1093	qRT-PCR		Rhopalopsyllidae, Oudemans 1909	order: Siphonaptera Latreille, 1825		P., Latreille 1802	Polygenis sp.	flea	Didelphis virginiana, Didelphis marsupialis, Philander possum, Urocyon cinereoargenteus, Leopardus pardalis, Canis familiaris, Puma yagoarundy	rural, sylvatic
Garcia-Rejon	2023	Celestun. Most of the mosquito were found in these localities	Yucatan	Aedes taeniorhynchus, Anopheles crucians, An. Pseudopunctipennis	mosquito	urban	Alphavirus	210	127.5	20.8686	-90.399	PCR		Rhopalopsyllidae, Oudemans 1909			Rhopalopsyllus, Rothschild 1913	Rhopalopsyllus australis australis, Rothschild, 1904	flea	Didelphis virginiana, Didelphis marsupialis, Philander possum, Urocyon cinereoargenteus, Leopardus pardalis, Canis familiaris, Puma yagoarundy	rural, sylvatic
Garcia-Rejon	2023	Sisal	Yucatan	Aedes taeniorhynchus, Anopheles crucians, An. Pseudopunctipennis	mosquito	rural	Alphavirus	210	57.7	21.1603	-90.0567	PCR		Pulicidae, Billberg 1820			P., Linnaeus 1758.	Pulex irritans, Linnaeus, 1758	flea	Didelphis virginiana, Didelphis marsupialis, Philander possum, Urocyon cinereoargenteus, Leopardus pardalis, Canis familiaris, Puma yagoarundy	rural, sylvatic
Kirstein OD	2021	Merida	Yucatan	Aedes aegypti	mosquito	urban	Flavivirus	2161	259.1	20.9745	-89.6809	RT-PCR		Rhopalopsyllidae, Oudemans 1909			Polygenis, Latreille 1802	Polygenis dunni, Jordan & Rothschild, 1922	flea	Didelphis virginiana, Didelphis marsupialis, Philander possum, Urocyon cinereoargenteus, Leopardus pardalis, Canis familiaris, Puma yagoarundy	rural, sylvatic
Kirstein OD	2021	Merida	Yucatan	Aedes aegypti	mosquito	urban	Flavivirus	2161	38	20.964	-89.6286	RT-PCR		Rhopalopsyllidae, Oudemans 1909			Rhopalopsyllus, Rothschild 1913	Rhopalopsyllus saevus	flea	Didelphis virginiana, Didelphis marsupialis, Philander possum, Urocyon cinereoargenteus, Leopardus pardalis, Canis familiaris, Puma yagoarundy	rural, sylvatic
Kirstein OD	2021	Merida	Yucatan	Aedes aegypti	mosquito	urban	Flavivirus	2161	30	20.9266	-89.6166	RT-PCR		Rhopalopsyllidae, Oudemans 1909			Polygenis, Latreille 1802	Polygenis martinezbaezi, Vargas 1951	flea	Didelphis virginiana, Didelphis marsupialis, Philander possum, Urocyon cinereoargenteus, Leopardus pardalis, Canis familiaris, Puma yagoarundy	rural, sylvatic
Baak-Baak CM	2019	Merida	Yucatan	Aedes aegypti (6,051), Culex quinquefasciatus Say (3,018), Culex nigripalpus Theobald (1,894), Culex thriambus Dyar (26), and Culex interrogator Dyar and Aedes agypti Knab (8).	mosquito	urban	DENV	166	2.7	21.0275	-89.61	PCR		Rhopalopsyllidae, Oudemans 1909			Polygenis, Latreille 1802	Polygenis odiosus, Smit, 1958	flea	rodents	rural
Sanchez-Casas	2016	Cancun	Quintana Roo	Ae. aegypti larvae	mosquito	urban	DENV-2	291	2.5	21.1386	-86.8736	PCR		Pediculidae, Pierre-André Latreille			Pediculus, Linnaeus 1758	Pediculus humanus capitis, De Geer, 1767	lice	humans	rural
Vázquez-Guerrero	2023	Dzununcán (MID), Cholul (MID), Cantamayec, Chenché de las Torres (Temax).	Yucatan	Host: Domestic dogs (Canis lupus familiaris) Vector: Rhipicephalus sanguineus (s.l.), Amblyomma dissimile, Amblyomma tuberculatum, Amblyomma sp., Amblyomma cajennense, Amblyomma auriculatum, Amblyomma maculatum, Amblyomma parvum, Amblyomma ovale, and Hyalomma sp.	tick	rural	Rickettsia	171	4	20.4429	-89.1547	PCR		Ixodidae, Latreille 1796			Rh., Koch 1844	Rhipicephalus sanguineus (s.l.), Latreille 1806	tick	dogs, White-tailed deer (Odocoileus virginianus yucatanensis), mazama deer (Mazama temama)	rural, silvatic
Dzul-Rosado	2022	Teabo	Yucatan	human, dog ticks	tick	rural	Rickettsia	180	130.4	20.4031	-89.2974	IgG		Ixodidae, Latreille 1796			Am., Koc, 1844	Amblyomma dissimile	tick	dogs	rural
Dzul-Rosado	2017	Teabo	Yucatan	Rhipicephalus sanguineus from rural dogs	tick	rural	Rickettsia	6	77.8	20.4001	-89.283	PCR		Ixodidae, Latreille 1796			Am., Koch, 1845	Amblyomma tuberculatum	tick	dogs	rural
Peniche-Lara	2018	Mayapan	Yucatan	Rhipicephalus sanguineus	tick	rural	Rickettsia	380	126.4	20.4686	-89.2126	PCR		Ixodidae, Latreille 1796			Am., Koch, 1845	Amblyomma sp.	tick	dogs	rural
Peniche-Lara	2015	Oxkutzcab	Yucatan	Rhipicephalus sanguineus	tick	rural	Rickettsia	106	53.5	20.3086	-89.402	PCR		Ixodidae, Latreille 1796			Am., Koch, 1845	Amblyomma cajennense	tick	dogs	rural
Sánchez-Montes S	2021	Chiná	Campeche	Host: White-tailed deer (Odocoileus virginianus) Vector: Amblyomma mixtum, Amblyomma ovale, Ixodes sp. cf. Ixodes affinis	tick	rural	Rickettsia	26	76.4	19.7377	-90.46	PCR		Ixodidae, Latreille 1796			Am., Koch, 1845	Amblyomma oblongogutatum
Martínez-Ortiz	2019	Bolmay	Yucatan	dog ticks	tick	rural	Rickettsia	12	12.3	20.5489	-87.9344	PCR		Ixodidae, Latreille 1796			Am., Koch, 1845	Amblyomma maculatum	tick	dogs, wild pigs	rural, sylvatic, ecotone
Sánchez-Montes S	2016	Chocantes cave Tekax	Yucatan	Ornithodoros yumatensis	tick	sylvatic	Rickettsia	9	41	20.2023	-89.3001	PCR		Ixodidae, Latreille 1796			Am., Koch, 1845	Amblyomma parvum	tick	dogs, White-tailed deer (Odocoileus virginianus yucatanensis), mazama deer (Mazama temama)	rural, silvatic
Sánchez-Montes S	2016	Cenote Bal-mil Homún	Yucatan	Ornithodoros yumatensis	tick	sylvatic	Rickettsia	9	41	20.7407	-89.2533	PCR		Ixodidae, Latreille 1796			Am., Koch, 1845	Amblyomma ovale	tick	dogs, White-tailed deer (Odocoileus virginianus yucatanensis), mazama deer (Mazama temama), wild pigs	rural, silvatic, ecotone
Ojeda-Chi MM	2019	Sucila, Espita, Buctzotz, and Merida	Yucatan	Host: White-tailed deer (Odocoileus virginianus yucatanensis), mazama deer (Mazama temama) Vector: A. mixtum, A. parvum, A. cf. oblongoguttatum, I. affinis, R. microplus, and R. sanguineus sensu lato, and H. juxtakochi.	tick	sylvatic	Rickettsia	21	56.9	NI	NI	PCR		Ixodidae, Latreille 1796			Am., Koch, 1845	Amblyomma mixtum	tick	dogs, White-tailed deer (Odocoileus virginianus yucatanensis), mazama deer (Mazama temama), wild pigs	rural, silvatic, ecotone
Peniche-Lara	2015	Oxkutzcab	Yucatan	Ctenocephalides felis felis	flea	rural	Rickettsia rickettsii and Rickettsia felis	65	36.3	20.3086	-89.402	PCR		Ixodidae, Latreille 1796			Hy., Koch 1844	Hyalomma sp.	tick	rural dogs	rural
Peniche-Lara	2015	Oxkutzcab	Yucatan	Polygenis odiosus	flea	rural	R. felis detected in the flea P. odiosus (bacteria)	10	30	20.3013	-89.4232	PCR		Ixodidae, Latreille 1796					tick
Dzul‐Rosado K	2022	San José Oriente, Hoctun	Yucatan	Pediculus humanus capitis	lice	rural	Rickettsia prowazekii and Bartonella quintana	12.36	275	30.2	NA	NA	NA	Atopomelidae, William T. Blanford 1864					mite	Opossum (Didelphis virginiana)	rural
														Ctenophthalmidae, Bristowe 1931					flea	Opossum (Didelphis virginiana)	rural
														Hystrichopsyllidae, Wagner 1911					flea	Opossum (Didelphis virginiana)	rural
														Rhopalopsyllidae, Oudemans 1909					flea	Opossum (Didelphis virginiana)	rural
														Ceratophyllidae, Curtis 1833					flea	Opossum (Didelphis virginiana)	rural
														Pulicidae, Billberg 1820					flea	Opossum (Didelphis virginiana)	rural
														Pulicidae, Billberg 1820		Ctenocephalides,	C., Curtis 1826	Ctenocephalides felis felis, Bouché, 1835	flea	dog	rural
														Ixodidae, Latreille, 1796		Ixodes, 1795	Ix., 1795	Ixodes affinis, Neumann	tick	dog, Odocoileus virginianus	rural, sylvatic
														Ixodidae, Latreille, 1796			Rh.	Rhipicephalus microplus, Canestrini, 1888	tick	dogs, White-tailed deer (Odocoileus virginianus yucatanensis), mazama deer (Mazama temama), wild pigs	rural, silvatic, ecotone
														Ixodidae, Latreille, 1795		Ixodes, 1795	Ix., 1795	Ixodes sp. cf.	tick	Odocoileus virginianus	sylvatic
														Argasidae, Pierre André Latreille	(Acari: Argasidae)	Ornithodoros Koch, 1837	Or.	Ornithodoros yumatensis	tick	crevices in the walls of caves	sylvatic
														Ixodidae, Latreille, 1795	(Acari: ixodidae)	Haemaphysalis Koch, 1844	Ha.	Haemaphysalis juxtakochi, Cooley, 1946,	tick	White-tailed deer (Odocoileus virginianus yucatanensis), mazama deer (Mazama temama)	sylvatic
														Culicidae			Ae., Meigen 1818	Aedes aegypti Knab	mosquito		urban, rural
														Culicidae			Ae., Meigen 1818	Aedes (Howardina) cozumelensis	mosquito		urban, rural
														Culicidae			Ae., Meigen 1818	Aedes fulvus	mosquito		urban, rural
														Culicidae			Ae., Meigen 1818	Aedes euplocamus	mosquito		urban, rural
														Culicidae			Ae., Meigen 1818	Aedes escapularris	mosquito		urban, rural
														Culicidae			Ae., Meigen 1818	Aedes taeniorhynchus	mosquito		urban, rural
														Culicidae			Ae., Meigen 1818	Aedes trivittatus	mosquito		urban, rural
														Culicidae			Ae., Meigen 1818	Aedes albopictus Skuse	mosquito		urban, rural
														Culicidae			Ae., Meigen 1818	Aedes podographicus	mosquito		urban, rural
														Culicidae, subfamily: Anophelinae			An., Meigen 1818	Anopheles albimanus	mosquito		urban, rural
														Culicidae, subfamily: Anophelinae			An., Meigen 1818	Anopheles pseudopuctipennis, Theobald 1901	mosquito		urban, rural
														Culicidae, subfamily: Anophelinae			An., Meigen 1818	Anopheles crucians	mosquito		rural
														Culicidae, subfamily: Anophelinae			An., Meigen 1818	Anopheles vestitipennis	mosquito		rural
														Culicidae, subfamily culicinae	Diptera: Psychodidae)		Cx., Linnaeus 1758	Culex coronator	mosquito		rural
														Culicidae, subfamily culicinae			Cx., Linnaeus 1758	Culex declarator	mosquito		rural
														Culicidae, subfamily culicinae			Cx., Linnaeus 1758	Culex interrogator Dyar	mosquito		rural
														Culicidae, subfamily culicinae			Cx., Linnaeus 1759	Culex irrigator	mosquito
														Culicidae, subfamily culicinae			Cx., Linnaeus 1758	Culex lactator	mosquito
														Culicidae, subfamily culicinae			Cx., Linnaeus 1758	Culex nigripalpus Theobald	mosquito
														Culicidae, subfamily culicinae			Cx., Linnaeus 1758	Culex quinquefasciatus Say	mosquito
														Culicidae, subfamily culicinae			Cx., Linnaeus 1758	Culex salinarius	mosquito
														Culicidae, subfamily culicinae			Cx., Linnaeus 1758	Culex tarsalis	mosquito
														Culicidae, subfamily culicinae			Cx., Linnaeus 1758	Culex thriambus Dyar	mosquito
														Culicidae, subfamily culicinae			Cx., Linnaeus 1758	Culex erraticus,	mosquito
														Culicidae, subfamily culicinae			Cx., Linnaeus 1758	Culex iolambdis	mosquito
														Culicidae, subfamily culicinae			Cx., Linnaeus 1758	Culex pillosus	mosquito
														Culicidae, subfamily culicinae			Cx., Linnaeus 1758	Culex corniger, Theobald 103	mosquito
														Culicidae			Ps., Robineau-Desvoidy, 1827	Psorophora ferox, on Humboldt, 1819	mosquito
														Culicidae			Ps., Robineau-Desvoidy, 1827	Psorophora mexicana	mosquito
														Culicidae			Ps., Robineau-Desvoidy, 1827	Psorophora cyanescens	mosquito
																	Ps., Robineau-Desvoidy, 1827	Psorophora confinnis	mosquito
														Culicidae			U., Lynch Arribálzaga 1891	Uranotaenia lowii, Theobald, 1901	mosquito
														Culicidae, subfamily culicinae			Tx., Theobald 1901	Toxorhynchites spp.	mosquito
														Culicidae: Culicinae: Sabethini			Li., Theobald 1901	Limatus durhamii.	mosquito
														Culicidae: Culicinae: Sabethini			Sa. Robineau-Desvoidy, 1827	Sabethes chloropterus	mosquito
														Culicidae			Cq., Dyar 1904	Coquillettidia venezuelensis	mosquito
														Culicidae: Culicinae: Sabethini			Hg., Williston, 1896	Haemagogus equinus	mosquito
														Culicidae			Ma., Meigen 1818	Mansonia titillans	mosquito
														Psychodidae			W., Theobald 1901	Wyeomyia mitchellii, Theobald, 1905	mosquito
														Psychodidae			Psy., Mangabeira	Psychodopygus panamensis, Shannon 1926	sand flies
														Psychodidae			Bi., Artemiev	Bichromomyia olmeca olmecaa (Vargas & Díaz-Nájera),	sand flies
														Psychodidae			Lu., França	Lutzomyia cruciataa (Coquillett)	sand flies
														Psychodidae			Lu., França	Lutzomyia longipalpis	sand flies
														Psychodidae			Lu., França	Lutzomyia (Psathyromyia) cratifer (Fairchild & Hertig 1961)	sand flies
														Psychodidae			Br., França and Parrot	Brumptomyia mesai (Sherlock)	sand flies
														Psychodidae			Br., França and Parrot	Brumptomyia hamata	sand flies
														Psychodidae			Pa., Barretto	Psathyromyia cratifer	sand flies
														Psychodidae			Pa., Barretto	Psathyromyia shannoni (Dyar)	sand flies
														Psychodidae			Pa., Barretto	Psathyromyia maya (Ibáñez-Bernal, May-UC & Rebollar-Téllez)	sand flies
														Psychodidae			Pa., Barretto	Psathyromyia texana (Dampf)	sand flies
														Psychodidae			Pa., Barretto	Psathyromyia carpenteri (Fairchild & Hertig)	sand flies
														Psychodidae			Da., Addis	Dampfomyia deleoni (Fairchild & Hertig)	sand flies
														Psychodidae			Da., Addis	Dampfomyia beltrani (Vargas & Díaz-Nájera)	sand flies
														Psychodidae			Da., Addis	Dampfomyia steatopyga	sand flies
														Psychodidae			Mi. Barretto	Micropygomyia chiapanensis	sand flies
														Psychodidae			Mi. Barretto	Micropygomyia trinidadensis	sand flies
														Empididae			Ps., Mangabeira	Psychodopygus panamensisa (Shannon)	sand flies
														Culicidae
